# Supplementary material for: Genome‐Wide Analysis Successfully Resolves Population Structure Shaped by Recent Divergence in the Endangered Bagrid Catfish Pseudobagrus ichikawai
Source: Ecol Evol. 2026 Mar 26;16(4):e73263. doi: 10.1002/ece3.73263 (PMC13107278; doi:10.1002/ece3.73263)
Supplement: Supplementary file 2 — Table S1: Sample information of Pseudobagrus ichikawai used in the study. Table S2: List of primer sequences used to prepare the MIG‐seq library. Table S3: Results of MIG‐seq and whole‐genome resequencing of Pseudobagrus ichikawai used in the study. Table S4: Pairwise genetic differentiation (F ST) and corresponding p‐values among Pseudobagrus ichikawai populations based on (a) microsatellite data and (b) MIG‐seq data, demonstrating significant genetic divergence among almost all populations. Table S5: Results of f 3‐test for 17 Pseudobagrus ichikawai populations, showing no evidence of admixture among populations after their initial divergence. [file ECE3-16-e73263-s003.xlsx]

## Sheet: Table S1
Table S1: Sample information of Pseudobagrus ichikawai used in the study
Sample ID	Population	River code	Used for microsatellite analysis	Used for MIG-seq	Used for whole genome resequencing	Used for de novo whole genome sequencing
Miya-01_001	1	Miya-01	Yes	Yes	Yes
Miya-01_002	1	Miya-01	Yes	Yes	Yes
Miya-01_003	1	Miya-01	Yes	Yes	Yes
Miya-01_004	1	Miya-01	Yes	Yes
Miya-01_005	1	Miya-01	Yes	Yes
Miya-01_006	1	Miya-01	Yes	Yes
Miya-01_007	1	Miya-01	Yes	Yes
Miya-01_008	1	Miya-01	Yes	Fail
Miya-01_009	1	Miya-01	Yes
Miya-01_010	1	Miya-01	Yes
Miya-01_011	1	Miya-01	Yes
Miya-01_012	1	Miya-01	Yes
Miya-01_013	1	Miya-01	Yes
Miya-01_014	1	Miya-01	Yes
Miya-01_015	1	Miya-01	Yes
Miya-01_016	1	Miya-01	Yes
Miya-01_017	1	Miya-01	Yes
Miya-01_018	1	Miya-01	Yes
Miya-01_019	1	Miya-01	Yes
Miya-01_020	1	Miya-01	Yes
Miya-01_021	1	Miya-01	Yes
Miya-01_022	1	Miya-01	Yes
Miya-01_023	1	Miya-01	Yes
Miya-01_024	1	Miya-01	Yes
Miya-01_025	1	Miya-01	Yes
Miya-01_026	1	Miya-01	Yes
Miya-01_027	1	Miya-01	Yes
Miya-02_001	2	Miya-02	Yes	Yes	Yes
Miya-02_002	2	Miya-02	Yes	Yes	Yes
Miya-02_003	2	Miya-02	Yes	Yes	Yes
Miya-02_004	2	Miya-02	Yes	Yes
Miya-02_005	2	Miya-02	Yes	Yes
Miya-02_006	2	Miya-02	Yes	Yes
Miya-02_007	2	Miya-02	Yes	Yes
Miya-02_008	2	Miya-02	Yes	Yes
Miya-02_009	2	Miya-02	Yes
Miya-02_010	2	Miya-02	Yes
Miya-02_011	2	Miya-02	Yes
Miya-02_012	2	Miya-02	Yes
Miya-02_013	2	Miya-02	Yes
Miya-02_014	2	Miya-02	Yes
Miya-02_015	2	Miya-02	Yes
Miya-02_016	2	Miya-02	Yes
Miya-02_017	2	Miya-02	Yes
Miya-02_018	2	Miya-02	Yes
Miya-02_019	2	Miya-02	Yes
Miya-02_020	2	Miya-02	Yes
Miya-02_021	2	Miya-02	Yes
Miya-02_022	2	Miya-02	Yes
Miya-02_023	2	Miya-02	Yes
Miya-02_024	2	Miya-02	Yes
Miya-02_025	2	Miya-02	Yes
Miya-02_026	2	Miya-02	Yes
Miya-02_027	2	Miya-02	Yes
Miya-02_028	2	Miya-02	Yes
Miya-02_029	2	Miya-02	Yes
Miya-02_030	2	Miya-02	Yes
Miya-02_031	2	Miya-02	Yes
Miya-02_032	2	Miya-02	Yes
Miya-02_033	2	Miya-02	Yes
Miya-02_034	2	Miya-02	Yes
Miya-02_035	2	Miya-02	Yes
Miya-02_036	2	Miya-02	Yes
Miya-03_001	3	Miya-03	Yes	Yes	Yes
Miya-03_002	3	Miya-03	Yes	Yes	Yes
Miya-03_003	3	Miya-03	Yes	Yes	Yes
Miya-03_004	3	Miya-03	Yes	Fail
Miya-03_005	3	Miya-03	Yes	Fail
Miya-04_001	4	Miya-04	Yes	Yes	Yes
Miya-04_002	4	Miya-04	Yes	Yes	Yes
Miya-04_003	4	Miya-04	Yes	Yes	Yes
Miya-04_004	4	Miya-04	Yes	Yes	Yes
Miya-04_005	4	Miya-04	Yes	Yes	Yes
Miya-04_006	4	Miya-04	Yes	Yes	Yes
Miya-04_007	4	Miya-04	Yes	Yes	Yes
Miya-04_008	4	Miya-04	Yes	Yes	Yes
Miya-04_009	4	Miya-04	Yes
Miya-04_010	4	Miya-04	Yes
Miya-04_011	4	Miya-04	Yes
Miya-04_012	4	Miya-04	Yes
Miya-04_013	4	Miya-04	Yes
Miya-04_014	4	Miya-04	Yes
Miya-04_015	4	Miya-04	Yes
Miya-04_016	4	Miya-04	Yes
Miya-04_017	4	Miya-04	Yes
Miya-04_018	4	Miya-04	Yes
Miya-04_019	4	Miya-04	Yes
Miya-04_020	4	Miya-04	Yes
Miya-04_021	4	Miya-04	Yes
Miya-04_022	4	Miya-04	Yes
Miya-04_023	4	Miya-04	Yes
Miya-04_024	4	Miya-04	Yes
Miya-04_025	4	Miya-04	Yes
Miya-04_026	4	Miya-04	Yes
Miya-04_027	4	Miya-04	Yes
Miya-04_028	4	Miya-04	Yes
Miya-04_029	4	Miya-04	Yes
Miya-04_030	4	Miya-04	Yes
Miya-04_031	4	Miya-04	Yes
Miya-04_032	4	Miya-04	Yes
Miya-04_033	4	Miya-04	Yes
Miya-04_034	4	Miya-04	Yes
Miya-04_035	4	Miya-04	Yes
Miya-04_036	4	Miya-04	Yes
Miya-04_037	4	Miya-04	Yes
Miya-04_038	4	Miya-04	Yes
Miya-04_039	4	Miya-04	Yes
Kumozu_001	5	Kumozu	Yes	Yes	Yes
Kumozu_002	5	Kumozu	Yes	Yes	Yes
Kumozu_003	5	Kumozu	Yes	Yes	Yes
Kumozu_004	5	Kumozu	Yes	Yes
Kumozu_005	5	Kumozu	Yes	Yes
Kumozu_006	5	Kumozu	Yes	Yes
Kumozu_007	5	Kumozu	Yes	Yes
Kumozu_008	5	Kumozu	Yes	Yes
Kumozu_009	5	Kumozu	Yes
Kumozu_010	5	Kumozu	Yes
Kumozu_011	5	Kumozu	Yes
Kumozu_012	5	Kumozu	Yes
Kumozu_013	5	Kumozu	Yes
Kumozu_014	5	Kumozu	Yes
Kumozu_015	5	Kumozu	Yes
Kumozu_016	5	Kumozu	Yes
Kumozu_017	5	Kumozu	Yes
Kumozu_018	5	Kumozu	Yes
Kumozu_019	5	Kumozu	Yes
Kumozu_020	5	Kumozu	Yes
Kumozu_021	5	Kumozu	Yes
Kumozu_022	5	Kumozu	Yes
Kumozu_023	5	Kumozu	Yes
Kumozu_024	5	Kumozu	Yes
Kumozu_025	5	Kumozu	Yes
Kumozu_026	5	Kumozu	Yes
Kumozu_027	5	Kumozu	Yes
Kumozu_028	5	Kumozu	Yes
Kumozu_029	5	Kumozu	Yes
Kumozu_030	5	Kumozu	Yes
Kumozu_031	5	Kumozu	Yes
Kumozu_032	5	Kumozu	Yes
Kumozu_033	5	Kumozu	Yes
Kumozu_034	5	Kumozu	Yes
Kumozu_035	5	Kumozu	Yes
Kumozu_036	5	Kumozu	Yes
Kumozu_037	5	Kumozu	Yes
Kumozu_038	5	Kumozu	Yes
Kumozu_039	5	Kumozu	Yes
Kumozu_040	5	Kumozu	Yes
Kumozu_041	5	Kumozu	Yes
Kumozu_042	5	Kumozu	Yes
Kumozu_043	5	Kumozu	Yes
Kumozu_044	5	Kumozu	Yes
Kumozu_045	5	Kumozu	Yes
Kumozu_046	5	Kumozu	Yes
Suzuka_001	6	Suzuka	Yes	Yes	Yes
Suzuka_002	6	Suzuka	Yes	Yes	Yes
Suzuka_003	6	Suzuka	Yes	Yes	Yes
Suzuka_004	6	Suzuka	Yes	Yes
Suzuka_005	6	Suzuka	Yes	Yes
Suzuka_006	6	Suzuka	Yes	Yes
Suzuka_007	6	Suzuka	Yes	Yes
Suzuka_008	6	Suzuka	Yes	Yes
Suzuka_009	6	Suzuka	Yes
Suzuka_010	6	Suzuka	Yes
Suzuka_011	6	Suzuka	Yes
Suzuka_012	6	Suzuka	Yes
Suzuka_013	6	Suzuka	Yes
Suzuka_014	6	Suzuka	Yes
Suzuka_015	6	Suzuka	Yes
Suzuka_016	6	Suzuka	Yes
Suzuka_017	6	Suzuka	Yes
Suzuka_018	6	Suzuka	Yes
Suzuka_019	6	Suzuka	Yes
Suzuka_020	6	Suzuka	Yes
Suzuka_021	6	Suzuka	Yes
Suzuka_022	6	Suzuka	Yes
Suzuka_023	6	Suzuka	Yes
Suzuka_024	6	Suzuka	Yes
Suzuka_025	6	Suzuka	Yes
Suzuka_026	6	Suzuka	Yes
Suzuka_027	6	Suzuka	Yes
Suzuka_028	6	Suzuka	Yes
Suzuka_029	6	Suzuka	Yes
Suzuka_030	6	Suzuka	Yes
Suzuka_031	6	Suzuka	Yes
Suzuka_032	6	Suzuka	Yes
Suzuka_033	6	Suzuka	Yes
Suzuka_034	6	Suzuka	Yes
Suzuka_035	6	Suzuka	Yes
Inabe-01_001	7	Inabe-01	Yes	Yes
Inabe-01_002	7	Inabe-01	Yes	Yes
Inabe-01_003	7	Inabe-01	Yes	Yes
Inabe-01_004	7	Inabe-01	Yes	Yes
Inabe-01_005	7	Inabe-01	Yes	Yes
Inabe-01_006	7	Inabe-01	Yes	Yes
Inabe-01_007	7	Inabe-01	Yes	Yes
Inabe-01_008	7	Inabe-01	Yes	Fail
Inabe-01_009	7	Inabe-01	Yes		Yes
Inabe-01_010	7	Inabe-01	Yes		Yes
Inabe-01_011	7	Inabe-01	Yes		Yes
Inabe-01_012	7	Inabe-01	Yes		Yes
Inabe-01_013	7	Inabe-01	Yes		Yes
Inabe-01_014	7	Inabe-01	Yes		Yes
Inabe-01_015	7	Inabe-01	Yes		Yes
Inabe-01_016	7	Inabe-01	Yes		Yes
Inabe-01_017	7	Inabe-01	Yes
Inabe-01_018	7	Inabe-01	Yes
Inabe-01_019	7	Inabe-01	Yes
Inabe-01_020	7	Inabe-01	Yes
Inabe-01_021	7	Inabe-01	Yes
Inabe-01_022	7	Inabe-01	Yes
Inabe-01_023	7	Inabe-01	Yes
Inabe-01_024	7	Inabe-01	Yes
Inabe-01_025	7	Inabe-01	Yes
Inabe-01_026	7	Inabe-01	Yes
Inabe-01_027	7	Inabe-01	Yes
Inabe-01_028	7	Inabe-01	Yes
Inabe-01_029	7	Inabe-01	Yes
Inabe-01_030	7	Inabe-01	Yes
Inabe-01_031	7	Inabe-01	Yes
Inabe-01_032	7	Inabe-01	Yes
Inabe-01_033	7	Inabe-01	Yes
Inabe-02_001	8	Inabe-02	Yes	Yes	Yes
Inabe-02_002	8	Inabe-02	Yes	Yes	Yes
Inabe-02_003	8	Inabe-02	Yes	Yes	Yes
Inabe-02_004	8	Inabe-02	Yes	Yes
Inabe-02_005	8	Inabe-02	Yes	Yes
Inabe-02_006	8	Inabe-02	Yes	Yes
Inabe-02_007	8	Inabe-02	Yes	Yes
Inabe-02_008	8	Inabe-02	Yes	Yes
Inabe-02_009	8	Inabe-02	Yes
Inabe-02_010	8	Inabe-02				Yes
Ibi_001	9	Ibi	Yes	Yes	Yes
Ibi_002	9	Ibi	Yes	Yes	Yes
Ibi_003	9	Ibi	Yes	Yes	Yes
Ibi_004	9	Ibi	Yes	Yes
Ibi_005	9	Ibi	Yes	Yes
Ibi_006	9	Ibi	Yes	Fail
Ibi_007	9	Ibi	Yes	Fail
Ibi_008	9	Ibi	Yes	Fail
Ibi_009	9	Ibi	Yes
Ibi_010	9	Ibi	Yes
Ibi_011	9	Ibi	Yes
Ibi_012	9	Ibi	Yes
Ibi_013	9	Ibi	Yes
Ibi_014	9	Ibi	Yes
Ibi_015	9	Ibi	Yes
Ibi_016	9	Ibi	Yes
Ibi_017	9	Ibi	Yes
Ibi_018	9	Ibi	Yes
Ibi_019	9	Ibi	Yes
Ibi_020	9	Ibi	Yes
Ibi_021	9	Ibi	Yes
Ibi_022	9	Ibi	Yes
Ibi_023	9	Ibi	Yes
Ibi_024	9	Ibi	Yes
Ibi_025	9	Ibi	Yes
Ibi_026	9	Ibi	Yes
Ibi_027	9	Ibi	Yes
Ibi_028	9	Ibi	Yes
Ibi_029	9	Ibi	Yes
Ibi_030	9	Ibi	Yes
Ibi_031	9	Ibi	Yes
Ibi_032	9	Ibi	Yes
Ibi_033	9	Ibi	Yes
Ibi_034	9	Ibi	Yes
Ibi_035	9	Ibi	Yes
Ibi_036	9	Ibi	Yes
Ibi_037	9	Ibi	Yes
Ibi_038	9	Ibi	Yes
Ibi_039	9	Ibi	Yes
Ibi_040	9	Ibi	Yes
Ibi_041	9	Ibi	Yes
Ibi_042	9	Ibi	Yes
Ibi_043	9	Ibi	Yes
Ibi_044	9	Ibi	Yes
Nagara_001	10	Nagara	Yes	Yes	Yes
Nagara_002	10	Nagara	Yes	Yes	Yes
Nagara_003	10	Nagara	Yes	Yes	Yes
Nagara_004	10	Nagara	Yes	Yes	Yes
Nagara_005	10	Nagara	Yes	Yes	Yes
Nagara_006	10	Nagara	Yes	Yes	Yes
Nagara_007	10	Nagara	Yes	Yes	Yes
Nagara_008	10	Nagara	Yes	Yes
Nagara_009	10	Nagara	Yes	Yes
Nagara_010	10	Nagara	Yes	Yes
Nagara_011	10	Nagara	Yes	Yes
Nagara_012	10	Nagara	Yes	Yes
Nagara_013	10	Nagara	Yes	Yes
Nagara_014	10	Nagara	Yes	Yes
Nagara_015	10	Nagara	Yes	Yes
Nagara_016	10	Nagara	Yes	Yes
Nagara_017	10	Nagara	Yes	Yes
Nagara_018	10	Nagara	Yes	Yes
Nagara_019	10	Nagara	Yes	Yes
Nagara_020	10	Nagara	Yes	Yes
Nagara_021	10	Nagara	Yes	Yes
Nagara_022	10	Nagara	Yes	Yes
Nagara_023	10	Nagara	Yes	Yes
Nagara_024	10	Nagara	Yes	Yes
Nagara_025	10	Nagara	Yes		Yes
Nagara_026	10	Nagara	Yes
Nagara_027	10	Nagara	Yes
Nagara_028	10	Nagara	Yes
Nagara_029	10	Nagara	Yes
Nagara_030	10	Nagara	Yes
Nagara_031	10	Nagara	Yes
Nagara_032	10	Nagara	Yes
Nagara_033	10	Nagara	Yes
Nagara_034	10	Nagara	Yes
Nagara_035	10	Nagara	Yes
Nagara_036	10	Nagara	Yes
Nagara_037	10	Nagara	Yes
Nagara_038	10	Nagara	Yes
Nagara_039	10	Nagara	Yes
Nagara_040	10	Nagara	Yes
Nagara_041	10	Nagara	Yes
Nagara_042	10	Nagara	Yes
Nagara_043	10	Nagara	Yes
Nagara_044	10	Nagara	Yes
Nagara_045	10	Nagara	Yes
Nagara_046	10	Nagara	Yes
Nagara_047	10	Nagara	Yes
Nagara_048	10	Nagara	Yes
Nagara_049	10	Nagara	Yes
Nagara_050	10	Nagara	Yes
Nagara_051	10	Nagara	Yes
Nagara_052	10	Nagara	Yes
Nagara_053	10	Nagara	Yes
Nagara_054	10	Nagara	Yes
Nagara_055	10	Nagara	Yes
Nagara_056	10	Nagara	Yes
Nagara_057	10	Nagara	Yes
Nagara_058	10	Nagara	Yes
Nagara_059	10	Nagara	Yes
Nagara_060	10	Nagara	Yes
Nagara_061	10	Nagara	Yes
Nagara_062	10	Nagara	Yes
Nagara_063	10	Nagara	Yes
Nagara_064	10	Nagara	Yes
Nagara_065	10	Nagara	Yes
Nagara_066	10	Nagara	Yes
Nagara_067	10	Nagara	Yes
Nagara_068	10	Nagara	Yes
Nagara_069	10	Nagara	Yes
Nagara_070	10	Nagara	Yes
Nagara_071	10	Nagara	Yes
Nagara_072	10	Nagara	Yes
Nagara_073	10	Nagara	Yes
Nagara_074	10	Nagara	Yes
Nagara_075	10	Nagara	Yes
Nagara_076	10	Nagara	Yes
Nagara_077	10	Nagara	Yes
Nagara_078	10	Nagara	Yes
Nagara_079	10	Nagara	Yes
Nagara_080	10	Nagara	Yes
Nagara_081	10	Nagara	Yes
Nagara_082	10	Nagara	Yes
Nagara_083	10	Nagara	Yes
Nagara_084	10	Nagara	Yes
Nagara_085	10	Nagara	Yes
Nagara_086	10	Nagara	Yes
Nagara_087	10	Nagara	Yes
Nagara_088	10	Nagara	Yes
Nagara_089	10	Nagara	Yes
Nagara_090	10	Nagara	Yes
Nagara_091	10	Nagara	Yes
Nagara_092	10	Nagara	Yes
Nagara_093	10	Nagara	Yes
Nagara_094	10	Nagara	Yes
Nagara_095	10	Nagara	Yes
Nagara_096	10	Nagara	Yes
Nagara_097	10	Nagara	Yes
Nagara_098	10	Nagara	Yes
Nagara_099	10	Nagara	Yes
Nagara_100	10	Nagara	Yes
Nagara_101	10	Nagara	Yes
Nagara_102	10	Nagara	Yes
Nagara_103	10	Nagara	Yes
Nagara_104	10	Nagara	Yes
Nagara_105	10	Nagara	Yes
Nagara_106	10	Nagara	Yes
Nagara_107	10	Nagara	Yes
Nagara_108	10	Nagara	Yes
Nagara_109	10	Nagara	Yes
Nagara_110	10	Nagara	Yes
Nagara_111	10	Nagara	Yes
Nagara_112	10	Nagara	Yes
Nagara_113	10	Nagara	Yes
Nagara_114	10	Nagara	Yes
Nagara_115	10	Nagara	Yes
Nagara_116	10	Nagara	Yes
Nagara_117	10	Nagara	Yes
Nagara_118	10	Nagara	Yes
Nagara_119	10	Nagara	Yes
Nagara_120	10	Nagara	Yes
Kiso-01_001	11	Kiso-01	Yes	Yes	Yes
Kiso-01_002	11	Kiso-01	Yes	Yes	Yes
Kiso-01_003	11	Kiso-01	Yes	Yes
Kiso-01_004	11	Kiso-01	Yes	Fail
Kiso-01_005	11	Kiso-01	Yes	Fail
Kiso-01_006	11	Kiso-01	Yes	Fail
Kiso-01_007	11	Kiso-01	Yes	Fail
Kiso-01_008	11	Kiso-01	Yes	Fail
Kiso-01_009	11	Kiso-01	Yes
Kiso-01_010	11	Kiso-01	Yes
Kiso-01_011	11	Kiso-01	Yes
Kiso-01_012	11	Kiso-01	Yes
Kiso-01_013	11	Kiso-01	Yes
Kiso-01_014	11	Kiso-01	Yes
Kiso-02_001	12	Kiso-02	Yes	Yes
Kiso-02_002	12	Kiso-02	Yes	Yes
Kiso-02_003	12	Kiso-02	Yes	Yes
Kiso-02_004	12	Kiso-02	Yes	Yes
Kiso-02_005	12	Kiso-02	Yes	Yes
Kiso-02_006	12	Kiso-02	Yes	Yes
Kiso-02_007	12	Kiso-02	Yes	Yes
Kiso-02_008	12	Kiso-02	Yes	Yes
Kiso-02_009	12	Kiso-02	Yes		Yes
Kiso-02_010	12	Kiso-02	Yes		Yes
Kiso-02_011	12	Kiso-02	Yes		Yes
Kiso-02_012	12	Kiso-02	Yes
Shonai_001	13	Shonai	Yes	Yes	Yes
Shonai_002	13	Shonai	Yes	Yes	Yes
Shonai_003	13	Shonai	Yes	Yes
Yahagi_001	14	Yahagi	Yes	Yes	Yes
Yahagi_002	14	Yahagi	Yes	Yes	Yes
Yahagi_003	14	Yahagi	Yes	Yes	Yes
Yahagi_004	14	Yahagi	Yes	Yes
Yahagi_005	14	Yahagi	Yes	Yes
Yahagi_006	14	Yahagi	Yes	Yes
Yahagi_007	14	Yahagi	Yes	Yes
Yahagi_008	14	Yahagi	Yes	Yes
Yahagi_009	14	Yahagi	Yes
Yahagi_010	14	Yahagi	Yes
Yahagi_011	14	Yahagi	Yes
Yahagi_012	14	Yahagi	Yes
Yahagi_013	14	Yahagi	Yes
Yahagi_014	14	Yahagi	Yes
Yahagi_015	14	Yahagi	Yes
Yahagi_016	14	Yahagi	Yes
Yahagi_017	14	Yahagi	Yes
Yahagi_018	14	Yahagi	Yes
Yahagi_019	14	Yahagi	Yes
Yahagi_020	14	Yahagi	Yes
Yahagi_021	14	Yahagi	Yes
Yahagi_022	14	Yahagi	Yes
Yahagi_023	14	Yahagi	Yes
Yahagi_024	14	Yahagi	Yes
Yahagi_025	14	Yahagi	Yes
Yahagi_026	14	Yahagi	Yes
Yahagi_027	14	Yahagi	Yes
Yahagi_028	14	Yahagi	Yes
Toyo-01_001	15	Toyo-01	Yes	Yes	Yes
Toyo-01_002	15	Toyo-01	Yes	Yes	Yes
Toyo-01_003	15	Toyo-01	Yes	Yes	Yes
Toyo-01_004	15	Toyo-01	Yes	Yes	Yes
Toyo-01_005	15	Toyo-01	Yes	Yes	Yes
Toyo-01_006	15	Toyo-01	Yes	Yes
Toyo-01_007	15	Toyo-01	Yes	Yes
Toyo-01_008	15	Toyo-01	Yes	Yes
Toyo-01_009	15	Toyo-01	Yes	Fail	Yes
Toyo-01_010	15	Toyo-01	Yes	Fail	Yes
Toyo-01_011	15	Toyo-01	Yes	Fail	Yes
Toyo-01_012	15	Toyo-01	Yes	Fail	Yes
Toyo-01_013	15	Toyo-01	Yes	Fail	Yes
Toyo-01_014	15	Toyo-01	Yes	Fail
Toyo-01_015	15	Toyo-01	Yes	Fail
Toyo-01_016	15	Toyo-01	Yes	Fail
Toyo-01_017	15	Toyo-01	Yes		Yes
Toyo-01_018	15	Toyo-01	Yes
Toyo-01_019	15	Toyo-01	Yes
Toyo-01_020	15	Toyo-01	Yes
Toyo-01_021	15	Toyo-01	Yes
Toyo-01_022	15	Toyo-01	Yes
Toyo-01_023	15	Toyo-01	Yes
Toyo-01_024	15	Toyo-01	Yes
Toyo-01_025	15	Toyo-01	Yes
Toyo-01_026	15	Toyo-01	Yes
Toyo-01_027	15	Toyo-01	Yes
Toyo-01_028	15	Toyo-01	Yes
Toyo-01_029	15	Toyo-01	Yes
Toyo-01_030	15	Toyo-01	Yes
Toyo-01_031	15	Toyo-01	Yes
Toyo-01_032	15	Toyo-01	Yes
Toyo-01_033	15	Toyo-01	Yes
Toyo-02_001	16	Toyo-02	Yes	Yes	Yes
Toyo-02_002	16	Toyo-02	Yes	Yes	Yes
Toyo-02_003	16	Toyo-02	Yes	Yes
Toyo-02_004	16	Toyo-02	Yes	Yes
Toyo-02_005	16	Toyo-02	Yes	Yes
Toyo-02_006	16	Toyo-02	Yes	Yes
Toyo-02_007	16	Toyo-02	Yes	Yes
Toyo-02_008	16	Toyo-02	Yes	Yes
Toyo-02_009	16	Toyo-02	Yes
Toyo-02_010	16	Toyo-02	Yes
Toyo-02_011	16	Toyo-02	Yes
Toyo-02_012	16	Toyo-02	Yes
Toyo-02_013	16	Toyo-02	Yes
Toyo-02_014	16	Toyo-02	Yes
Toyo-02_015	16	Toyo-02	Yes
Toyo-02_016	16	Toyo-02	Yes
Toyo-03_001	17	Toyo-03	Yes	Yes	Yes
Toyo-03_002	17	Toyo-03	Yes	Yes	Yes
Toyo-03_003	17	Toyo-03	Yes	Yes	Yes
Toyo-03_004	17	Toyo-03	Yes	Yes
Toyo-03_005	17	Toyo-03	Yes	Yes
Toyo-03_006	17	Toyo-03	Yes	Yes
Toyo-03_007	17	Toyo-03	Yes	Yes
Toyo-03_008	17	Toyo-03	Yes	Fail
Toyo-03_009	17	Toyo-03	Yes
Toyo-03_010	17	Toyo-03	Yes
Toyo-03_011	17	Toyo-03	Yes
Toyo-03_012	17	Toyo-03	Yes
Toyo-03_013	17	Toyo-03	Yes
Toyo-03_014	17	Toyo-03	Yes
Toyo-03_015	17	Toyo-03	Yes
Toyo-03_016	17	Toyo-03	Yes
Toyo-03_017	17	Toyo-03	Yes
Toyo-03_018	17	Toyo-03	Yes
Toyo-03_019	17	Toyo-03	Yes
Toyo-03_020	17	Toyo-03	Yes
Toyo-03_021	17	Toyo-03	Yes
Toyo-03_022	17	Toyo-03	Yes
Toyo-03_023	17	Toyo-03	Yes
Toyo-03_024	17	Toyo-03	Yes
Toyo-03_025	17	Toyo-03	Yes
Toyo-03_026	17	Toyo-03	Yes
Toyo-03_027	17	Toyo-03	Yes
Toyo-03_028	17	Toyo-03	Yes
Toyo-03_029	17	Toyo-03	Yes
Toyo-03_030	17	Toyo-03	Yes
Toyo-03_031	17	Toyo-03	Yes
Toyo-03_032	17	Toyo-03	Yes
Toyo-03_033	17	Toyo-03	Yes
Toyo-03_034	17	Toyo-03	Yes
Toyo-03_035	17	Toyo-03	Yes

## Sheet: Table S2
Table S2. List of primer sequences used to prepare the MIG-seq library
Category	Name	Primer_seq	Index_seq	Reference
1st PCR-f	ACT4_TG_tail-f	CAATGCATCAATGCGTGCCTGACTACTACTACTTG	—	Onuki and Fuke (2022)
1st PCR-f	CTA4_TG_tail-f	CAATGCATCAATGCGTGCCTGCTACTACTACTATG	—	Onuki and Fuke (2022)
1st PCR-f	GT6_TC_tail-f	CAATGCATCAATGCGTGCCTGGTGTGTGTGTGTTC	—	Onuki and Fuke (2022)
1st PCR-f	GTG4_AC_tail-f	CAATGCATCAATGCGTGCCTGGTGGTGGTGGTGAC	—	Onuki and Fuke (2022)
1st PCR-f	GTT4_CC_tail-f	CAATGCATCAATGCGTGCCTGGTTGTTGTTGTTCC	—	Onuki and Fuke (2022)
1st PCR-f	GTT4_TC_tail-f	CAATGCATCAATGCGTGCCTGGTTGTTGTTGTTTC	—	Onuki and Fuke (2022)
1st PCR-f	TG6_AC_tail-f	CAATGCATCAATGCGTGCCTGTGTGTGTGTGTGAC	—	Onuki and Fuke (2022)
1st PCR-f	TTG4_AC_tail-f	CAATGCATCAATGCGTGCCTGTTGTTGTTGTTGAC	—	Onuki and Fuke (2022)
1st PCR-r	ACT_4_TG-r	TGCTCTTCCGATCTGACACTACTACTACTTG	—	Suyama and Matsuki (2015)
1st PCR-r	CTA_4_TG-r	TGCTCTTCCGATCTGACCTACTACTACTATG	—	Suyama and Matsuki (2015)
1st PCR-r	GT_6_TC-r	TGCTCTTCCGATCTGACGTGTGTGTGTGTTC	—	Suyama and Matsuki (2015)
1st PCR-r	GTG_4_AC-r	TGCTCTTCCGATCTGACGTGGTGGTGGTGAC	—	Suyama and Matsuki (2015)
1st PCR-r	GTT_4_CC-r	TGCTCTTCCGATCTGACGTTGTTGTTGTTCC	—	Suyama and Matsuki (2015)
1st PCR-r	GTT_4_TC-r	TGCTCTTCCGATCTGACGTTGTTGTTGTTTC	—	Suyama and Matsuki (2015)
1st PCR-r	TG_6_AC-r	TGCTCTTCCGATCTGACTGTGTGTGTGTGAC	—	Suyama and Matsuki (2015)
1st PCR-r	TTG_4_AC-r	TGCTCTTCCGATCTGACTTGTTGTTGTTGAC	—	Suyama and Matsuki (2015)
2st PCR-f	MIG-F1-AACCC	AATGATACGGCGACCACCGAGATCTACACTCTTTCCCTACACGACGCTCTTCCGATCTAACCCCAATGCATCAATGCGTG	AACCC	Onuki and Fuke (2022)
2st PCR-f	MIG-F2-AAGGG	AATGATACGGCGACCACCGAGATCTACACTCTTTCCCTACACGACGCTCTTCCGATCTAAGGGCAATGCATCAATGCGTG	AAGGG	Onuki and Fuke (2022)
2st PCR-f	MIG-F4-ACCAT	AATGATACGGCGACCACCGAGATCTACACTCTTTCCCTACACGACGCTCTTCCGATCTACCATCAATGCATCAATGCGTG	ACCAT	Onuki and Fuke (2022)
2st PCR-f	MIG-F5-ACGTA	AATGATACGGCGACCACCGAGATCTACACTCTTTCCCTACACGACGCTCTTCCGATCTACGTACAATGCATCAATGCGTG	ACGTA	Onuki and Fuke (2022)
2st PCR-f	MIG-F6-ACTGC	AATGATACGGCGACCACCGAGATCTACACTCTTTCCCTACACGACGCTCTTCCGATCTACTGCCAATGCATCAATGCGTG	ACTGC	Onuki and Fuke (2022)
2st PCR-f	MIG-F7-AGAGT	AATGATACGGCGACCACCGAGATCTACACTCTTTCCCTACACGACGCTCTTCCGATCTAGAGTCAATGCATCAATGCGTG	AGAGT	Onuki and Fuke (2022)
2st PCR-f	MIG-F9-AGGAC	AATGATACGGCGACCACCGAGATCTACACTCTTTCCCTACACGACGCTCTTCCGATCTAGGACCAATGCATCAATGCGTG	AGGAC	Onuki and Fuke (2022)
2st PCR-f	MIG-F11-ATCGA	AATGATACGGCGACCACCGAGATCTACACTCTTTCCCTACACGACGCTCTTCCGATCTATCGACAATGCATCAATGCGTG	ATCGA	Onuki and Fuke (2022)
2st PCR-f	MIG-F12-ATGCT	AATGATACGGCGACCACCGAGATCTACACTCTTTCCCTACACGACGCTCTTCCGATCTATGCTCAATGCATCAATGCGTG	ATGCT	Onuki and Fuke (2022)
2st PCR-f	MIG-F13-ATTAG	AATGATACGGCGACCACCGAGATCTACACTCTTTCCCTACACGACGCTCTTCCGATCTATTAGCAATGCATCAATGCGTG	ATTAG	Onuki and Fuke (2022)
2st PCR-f	MIG-F22-CTAGG	AATGATACGGCGACCACCGAGATCTACACTCTTTCCCTACACGACGCTCTTCCGATCTCTAGGCAATGCATCAATGCGTG	CTAGG	Onuki and Fuke (2022)
2st PCR-f	MIG-F24-CTTCC	AATGATACGGCGACCACCGAGATCTACACTCTTTCCCTACACGACGCTCTTCCGATCTCTTCCCAATGCATCAATGCGTG	CTTCC	Onuki and Fuke (2022)
2st PCR-f	MIG-F30-GCTAA	AATGATACGGCGACCACCGAGATCTACACTCTTTCCCTACACGACGCTCTTCCGATCTGCTAACAATGCATCAATGCGTG	GCTAA	Onuki and Fuke (2022)
2st PCR-f	MIG-F34-GTCAC	AATGATACGGCGACCACCGAGATCTACACTCTTTCCCTACACGACGCTCTTCCGATCTGTCACCAATGCATCAATGCGTG	GTCAC	Onuki and Fuke (2022)
2st PCR-f	MIG-F38-TACGT	AATGATACGGCGACCACCGAGATCTACACTCTTTCCCTACACGACGCTCTTCCGATCTTACGTCAATGCATCAATGCGTG	TACGT	Onuki and Fuke (2022)
2st PCR-f	MIG-F39-TAGCA	AATGATACGGCGACCACCGAGATCTACACTCTTTCCCTACACGACGCTCTTCCGATCTTAGCACAATGCATCAATGCGTG	TAGCA	Onuki and Fuke (2022)
2st PCR-f	MIG-F40-TCAGA	AATGATACGGCGACCACCGAGATCTACACTCTTTCCCTACACGACGCTCTTCCGATCTTCAGACAATGCATCAATGCGTG	TCAGA	Onuki and Fuke (2022)
2st PCR-f	MIG-F41-TCCTC	AATGATACGGCGACCACCGAGATCTACACTCTTTCCCTACACGACGCTCTTCCGATCTTCCTCCAATGCATCAATGCGTG	TCCTC	Onuki and Fuke (2022)
2st PCR-f	MIG-F42-TCGAG	AATGATACGGCGACCACCGAGATCTACACTCTTTCCCTACACGACGCTCTTCCGATCTTCGAGCAATGCATCAATGCGTG	TCGAG	Onuki and Fuke (2022)
2st PCR-f	MIG-F43-TCTCT	AATGATACGGCGACCACCGAGATCTACACTCTTTCCCTACACGACGCTCTTCCGATCTTCTCTCAATGCATCAATGCGTG	TCTCT	Onuki and Fuke (2022)
2st PCR-f	MIG-F44-TGACC	AATGATACGGCGACCACCGAGATCTACACTCTTTCCCTACACGACGCTCTTCCGATCTTGACCCAATGCATCAATGCGTG	TGACC	Onuki and Fuke (2022)
2st PCR-f	MIG-F45-TGCAA	AATGATACGGCGACCACCGAGATCTACACTCTTTCCCTACACGACGCTCTTCCGATCTTGCAACAATGCATCAATGCGTG	TGCAA	Onuki and Fuke (2022)
2st PCR-f	MIG-F48-TTAAT	AATGATACGGCGACCACCGAGATCTACACTCTTTCCCTACACGACGCTCTTCCGATCTTTAATCAATGCATCAATGCGTG	TTAAT	Onuki and Fuke (2022)
2st PCR-f	MIG-F49-TTCCG	AATGATACGGCGACCACCGAGATCTACACTCTTTCCCTACACGACGCTCTTCCGATCTTTCCGCAATGCATCAATGCGTG	TTCCG	Onuki and Fuke (2022)
2st PCR-r	R701_reverse_index_primer	CAAGCAGAAGACGGCATACGAGATCGTGATGTGACTGGAGTTCAGACGTGTGCTCTTCCGATCTGAC	ATCACG	Watanabe et al. (2020)
2st PCR-r	R703_reverse_index_primer	CAAGCAGAAGACGGCATACGAGATGCCTAAGTGACTGGAGTTCAGACGTGTGCTCTTCCGATCTGAC	TTAGGC	Watanabe et al. (2020)
2st PCR-r	R711_reverse_index_primer	CAAGCAGAAGACGGCATACGAGATGTAGCCGTGACTGGAGTTCAGACGTGTGCTCTTCCGATCTGAC	GGCTAC	Watanabe et al. (2020)
2st PCR-r	R716_reverse_index_primer	CAAGCAGAAGACGGCATACGAGATGGACGGGTGACTGGAGTTCAGACGTGTGCTCTTCCGATCTGAC	CCGTCC	Watanabe et al. (2020)
2st PCR-r	R717_reverse_index_primer	CAAGCAGAAGACGGCATACGAGATCTCTACGTGACTGGAGTTCAGACGTGTGCTCTTCCGATCTGAC	GTAGAG	Watanabe et al. (2020)
2st PCR-r	R718_reverse_index_primer	CAAGCAGAAGACGGCATACGAGATGCGGACGTGACTGGAGTTCAGACGTGTGCTCTTCCGATCTGAC	GTCCGC	Watanabe et al. (2020)
2st PCR-r	R719_reverse_index_primer	CAAGCAGAAGACGGCATACGAGATTTTCACGTGACTGGAGTTCAGACGTGTGCTCTTCCGATCTGAC	GTGAAA	Watanabe et al. (2020)
2st PCR-r	R724_reverse_index_primer	CAAGCAGAAGACGGCATACGAGATGCTACCGTGACTGGAGTTCAGACGTGTGCTCTTCCGATCTGAC	GGTAGC	Watanabe et al. (2020)
Note: Bold and underlined bases in the primer sequences represent the index sequences.
References
	Onuki K, Fuke Y (2022) Rediscovery of a native freshwater shrimp, Neocaridina denticulata, and expansion of an invasive species in and around Lake Biwa, Japan: genetic and morphological approach. Conserv Genet, 23: 967–980. https://doi.org/10.1007/s10592-022-01467-1
	Suyama Y, Matsuki Y (2015) MIG-seq: An effective PCR-based method for genome-wide single-nucleotide polymorphism genotyping using the next-generation sequencing platform. Sci Rep 5:16963. https://doi.org/10.1038/srep16963
	Watanabe K, Tabata R, Nakajima J, Kobayakawa M, Matsuda M, Takaku K, Hosoya K, Ohara K, Takagi M, Jang-Liaw NH (2020) Large-scale hybridization of Japanese populations of Hinamoroko, Aphyocypris chinensis, with A. kikuchii introduced from Taiwan. Ichthyol Res 67:361–374. https://doi.org/10.1007/s10228-019-00730-9

## Sheet: Table S3
Table S3: Results of MIG-seq and whole-genome resequencing of Pseudobagrus ichikawai used in the study
Sample ID	Population	River code	Used for MIG-seq	Used for WGR	MIG-seq			Whole-genome resequencing
					Number of obtained read pairs (M pairs)	Coverage	Number of loci	Number of obtained read pairs (M pairs)	Coverage	Number of SNPs (PSMC dataset)
Miya-01_001	1	Miya-01	Yes	Yes	0.506755	30.448	14076	9.66689
Miya-01_002	1	Miya-01	Yes	Yes	0.35678	18.284	16485	9.57621
Miya-01_003	1	Miya-01	Yes	Yes	0.291753	14.383	15743	6.51358
Miya-01_004	1	Miya-01	Yes		0.288323	13.402	18222
Miya-01_005	1	Miya-01	Yes		0.296909	11.725	19579
Miya-01_006	1	Miya-01	Yes		0.194906	11.185	13436
Miya-01_007	1	Miya-01	Yes		0.305023	13.851	16043
Miya-01_008	1	Miya-01	Fail
Miya-02_001	2	Miya-02	Yes	Yes	0.328534	13.09	18375	8.58776
Miya-02_002	2	Miya-02	Yes	Yes	0.32024	14.966	15353	9.81398
Miya-02_003	2	Miya-02	Yes	Yes	0.289621	11.989	17720	12.1345
Miya-02_004	2	Miya-02	Yes		0.262941	11.387	17383
Miya-02_005	2	Miya-02	Yes		0.263145	11.029	17967
Miya-02_006	2	Miya-02	Yes		0.292543	11.616	20195
Miya-02_007	2	Miya-02	Yes		0.166508	8.544	15103
Miya-02_008	2	Miya-02	Yes		0.253962	9.348	18122
Miya-03_001	3	Miya-03	Yes	Yes	0.261027	11.795	15871	14.8632
Miya-03_002	3	Miya-03	Yes	Yes	0.362836	18.817	13892	8.08184
Miya-03_003	3	Miya-03	Yes	Yes	0.315381	13.419	18635	10.8235
Miya-03_004	3	Miya-03	Fail
Miya-03_005	3	Miya-03	Fail
Miya-04_001	4	Miya-04	Yes	Yes	0.272762	10.859	18284	110.993	17.49	204733
Miya-04_002	4	Miya-04	Yes	Yes	0.258561	11.873	15224	116.155	17.79	201259
Miya-04_003	4	Miya-04	Yes	Yes	0.305909	12.809	18104	116.093	18.13	208500
Miya-04_004	4	Miya-04	Yes	Yes	0.304439	12.924	18135	127.352	19.37	203399
Miya-04_005	4	Miya-04	Yes	Yes	0.215174	14.517	12047	106.555	16.08	203827
Miya-04_006	4	Miya-04	Yes	Yes	0.291833	14.377	14239	121.703	18.06	215309
Miya-04_007	4	Miya-04	Yes	Yes	0.294357	13.292	15731	137.057	21.08	210912
Miya-04_008	4	Miya-04	Yes	Yes	0.372246	18.457	14577	106.583	16.43	198964
Kumozu_001	5	Kumozu	Yes	Yes	0.309641	15.336	16504	7.01308
Kumozu_002	5	Kumozu	Yes	Yes	0.336014	13.327	21011	6.37342
Kumozu_003	5	Kumozu	Yes	Yes	0.265791	10.701	20975	8.50476
Kumozu_004	5	Kumozu	Yes		0.281551	10.231	21423
Kumozu_005	5	Kumozu	Yes		0.173054	7.932	18585
Kumozu_006	5	Kumozu	Yes		0.251151	9.84	20224
Kumozu_007	5	Kumozu	Yes		0.291634	10.949	21519
Kumozu_008	5	Kumozu	Yes		0.287147	11.471	19872
Suzuka_001	6	Suzuka	Yes	Yes	0.284877	14.895	15491	7.98253
Suzuka_002	6	Suzuka	Yes	Yes	0.383546	18.872	16541	5.43766
Suzuka_003	6	Suzuka	Yes	Yes	0.212741	12.193	15435	8.1738
Suzuka_004	6	Suzuka	Yes		0.275298	13.056	16982
Suzuka_005	6	Suzuka	Yes		0.329005	14.48	20485
Suzuka_006	6	Suzuka	Yes		0.307346	12.639	19638
Suzuka_007	6	Suzuka	Yes		0.333319	14.184	20482
Suzuka_008	6	Suzuka	Yes		0.640883	37.187	12524
Inabe-01_001	7	Inabe-01	Yes		0.22616	9.82	18425
Inabe-01_002	7	Inabe-01	Yes		0.247052	10.482	16607
Inabe-01_003	7	Inabe-01	Yes		0.271697	10.989	18150
Inabe-01_004	7	Inabe-01	Yes		0.316762	13.067	19463
Inabe-01_005	7	Inabe-01	Yes		0.172823	8.528	15676
Inabe-01_006	7	Inabe-01	Yes		0.258775	10.254	18815
Inabe-01_007	7	Inabe-01	Yes		0.284373	12.019	16697
Inabe-01_008	7	Inabe-01	Fail
Inabe-01_009	7	Inabe-01		Yes				145.129	23.37	137992
Inabe-01_010	7	Inabe-01		Yes				103.373	16.48	129751
Inabe-01_011	7	Inabe-01		Yes				105.951	17.41	121803
Inabe-01_012	7	Inabe-01		Yes				121.372	19.87	124723
Inabe-01_013	7	Inabe-01		Yes				105.008	17.55	109621
Inabe-01_014	7	Inabe-01		Yes				104.698	17.12	128332
Inabe-01_015	7	Inabe-01		Yes				120.598	19.84	125199
Inabe-01_016	7	Inabe-01		Yes				113.951	17.94	122467
Inabe-02_001	8	Inabe-02	Yes	Yes	0.2935	14.349	16379	11.891
Inabe-02_002	8	Inabe-02	Yes	Yes	0.444657	24.661	14606	11.3582
Inabe-02_003	8	Inabe-02	Yes	Yes	0.548764	23.593	17851	10.7689
Inabe-02_004	8	Inabe-02	Yes		0.278718	14.463	14545
Inabe-02_005	8	Inabe-02	Yes		0.19593	12.156	13453
Inabe-02_006	8	Inabe-02	Yes		0.274837	12.455	17407
Inabe-02_007	8	Inabe-02	Yes		0.367205	18.95	15474
Inabe-02_008	8	Inabe-02	Yes		0.309662	15.376	15104
Ibi_001	9	Ibi	Yes	Yes	0.222314	12.573	14651	15.0551
Ibi_002	9	Ibi	Yes	Yes	0.307958	19.01	13972	7.7497
Ibi_003	9	Ibi	Yes	Yes	0.241695	12.323	14622	11.7915
Ibi_004	9	Ibi	Yes		0.32681	19.207	13045
Ibi_005	9	Ibi	Yes		0.241793	13.883	13064
Ibi_006	9	Ibi	Fail
Ibi_007	9	Ibi	Fail
Ibi_008	9	Ibi	Fail
Nagara_001	10	Nagara	Yes	Yes	0.272371	10.783	18872	120.172	16.6	200806
Nagara_002	10	Nagara	Yes	Yes	0.298865	10.942	19042	124.651	17.58	198037
Nagara_003	10	Nagara	Yes	Yes	0.28608	10.153	14615	110.589	16.58	197971
Nagara_004	10	Nagara	Yes	Yes	0.337275	14.065	16139	98.7539	14.22	185897
Nagara_005	10	Nagara	Yes	Yes	0.348979	12.772	20386	111.024	15.71	192224
Nagara_006	10	Nagara	Yes	Yes	0.292996	11.732	21487	137.901	18.51	202649
Nagara_007	10	Nagara	Yes	Yes	0.216442	10.028	17703	126.737	18.47	206584
Nagara_008	10	Nagara	Yes		0.322975	11.595	20506
Nagara_009	10	Nagara	Yes		0.309745	11.504	18126
Nagara_010	10	Nagara	Yes		0.186939	8.769	15437
Nagara_011	10	Nagara	Yes		0.319032	11.656	18059
Nagara_012	10	Nagara	Yes		0.29948	10.914	19134
Nagara_013	10	Nagara	Yes		0.290368	10.535	21803
Nagara_014	10	Nagara	Yes		0.251669	9.335	20540
Nagara_015	10	Nagara	Yes		0.24607	9.246	19742
Nagara_016	10	Nagara	Yes		0.293478	11.061	19940
Nagara_017	10	Nagara	Yes		0.259883	10.769	18051
Nagara_018	10	Nagara	Yes		0.25892	9.907	18314
Nagara_019	10	Nagara	Yes		0.287773	10.349	19428
Nagara_020	10	Nagara	Yes		0.269255	9.917	18711
Nagara_021	10	Nagara	Yes		0.200716	7.448	16464
Nagara_022	10	Nagara	Yes		0.279977	8.306	19111
Nagara_023	10	Nagara	Yes		0.315977	9.301	19150
Nagara_024	10	Nagara	Yes		0.306322	11.734	17783
Nagara_025	10	Nagara		Yes				112.266	16.5	200487
Kiso-01_001	11	Kiso-01	Yes	Yes	0.398419	13.08	20227	8.54076
Kiso-01_002	11	Kiso-01	Yes	Yes	0.365291	12.311	16478	7.83828
Kiso-01_003	11	Kiso-01	Yes		0.287444	12.496	15127
Kiso-01_004	11	Kiso-01	Fail
Kiso-01_005	11	Kiso-01	Fail
Kiso-01_006	11	Kiso-01	Fail
Kiso-01_007	11	Kiso-01	Fail
Kiso-01_008	11	Kiso-01	Fail
Kiso-02_001	12	Kiso-02	Yes		0.34048	16.863	18610
Kiso-02_002	12	Kiso-02	Yes		0.279402	17.503	15716
Kiso-02_003	12	Kiso-02	Yes		0.27415	12.408	20554
Kiso-02_004	12	Kiso-02	Yes		0.359915	14.597	22242
Kiso-02_005	12	Kiso-02	Yes		0.252804	12.091	20571
Kiso-02_006	12	Kiso-02	Yes		0.303651	12.889	21077
Kiso-02_007	12	Kiso-02	Yes		0.341627	14.913	21070
Kiso-02_008	12	Kiso-02	Yes		0.318974	13.124	21048
Kiso-02_009	12	Kiso-02		Yes				11.1844
Kiso-02_010	12	Kiso-02		Yes				7.51663
Kiso-02_011	12	Kiso-02		Yes				16.4307
Shonai_001	13	Shonai	Yes	Yes	0.258415	9.485	20315	8.2139
Shonai_002	13	Shonai	Yes	Yes	0.274609	10.456	20116	10.5948
Shonai_003	13	Shonai	Yes		0.265633	9.886	19383
Yahagi_001	14	Yahagi	Yes	Yes	0.404524	23.853	19430	10.8544
Yahagi_002	14	Yahagi	Yes	Yes	0.2923	12.477	21720	10.3536
Yahagi_003	14	Yahagi	Yes	Yes	0.257353	11.505	20660	9.99804
Yahagi_004	14	Yahagi	Yes		0.319631	14.843	22534
Yahagi_005	14	Yahagi	Yes		0.28808	13.237	21267
Yahagi_006	14	Yahagi	Yes		0.227581	9.628	19078
Yahagi_007	14	Yahagi	Yes		0.304818	14.327	17223
Yahagi_008	14	Yahagi	Yes		0.295038	12.165	23195
Toyo-01_001	15	Toyo-01	Yes	Yes	0.580137	13.381	17038	101.595	14.77	187993
Toyo-01_002	15	Toyo-01	Yes	Yes	0.401399	17.537	12760	104.712	16.08	174380
Toyo-01_003	15	Toyo-01	Yes	Yes	0.356989	11.757	17109	95.0418	14.41	176098
Toyo-01_004	15	Toyo-01	Yes	Yes	0.22974	9.948	12791	97.2952	14.32	171693
Toyo-01_005	15	Toyo-01	Yes	Yes	0.370888	12.815	16017	117.701	17.01	182098
Toyo-01_006	15	Toyo-01	Yes		0.418557	13.842	15497
Toyo-01_007	15	Toyo-01	Yes		0.359876	11.472	15714
Toyo-01_008	15	Toyo-01	Yes		0.343226	12.331	13734
Toyo-01_009	15	Toyo-01	Fail	Yes				111.706	16.82	181833
Toyo-01_010	15	Toyo-01	Fail	Yes				124.154	17.35	186543
Toyo-01_011	15	Toyo-01	Fail	Yes				118.456	15.63	190386
Toyo-01_012	15	Toyo-01	Fail	Yes				103.137	14.61	191720
Toyo-01_013	15	Toyo-01	Fail	Yes				101.186	13.94	180952
Toyo-01_014	15	Toyo-01	Fail
Toyo-01_015	15	Toyo-01	Fail
Toyo-01_016	15	Toyo-01	Fail
Toyo-01_017	15	Toyo-01		Yes				126.035	18.75	190616
Toyo-02_001	16	Toyo-02	Yes	Yes	0.388364	18.132	18878	12.1183
Toyo-02_002	16	Toyo-02	Yes	Yes	0.411627	15.374	22769	9.96012
Toyo-02_003	16	Toyo-02	Yes		0.359969	15.245	20760
Toyo-02_004	16	Toyo-02	Yes		0.26455	10.739	20923
Toyo-02_005	16	Toyo-02	Yes		0.281538	11.929	22109
Toyo-02_006	16	Toyo-02	Yes		0.26357	10.916	21824
Toyo-02_007	16	Toyo-02	Yes		0.31302	12.44	22903
Toyo-02_008	16	Toyo-02	Yes		0.346876	14.042	22370
Toyo-03_001	17	Toyo-03	Yes	Yes	0.28513	10.022	22261	15.7688
Toyo-03_002	17	Toyo-03	Yes	Yes	0.26473	10.859	22684	12.6153
Toyo-03_003	17	Toyo-03	Yes	Yes	0.268348	11.588	20518	11.3747
Toyo-03_004	17	Toyo-03	Yes		0.252277	8.743	19551
Toyo-03_005	17	Toyo-03	Yes		0.255297	9.342	21606
Toyo-03_006	17	Toyo-03	Yes		0.224438	9.648	21245
Toyo-03_007	17	Toyo-03	Yes		0.297313	12.165	20255
Toyo-03_008	17	Toyo-03	Fail

## Sheet: Table S4
Table S4: Pairwise genetic differentiation (FST) and corresponding p-values among Pseudobagrus ichikawai populations based on (a) microsatellite data and (b) MIG-seq data, demonstrating significant genetic divergence among almost all populations
(a) microsatellite	Miya-01	Miya-02	Miya-03	Miya-04	Kumozu	Suzuka	Inabe-01	Inabe-02	Ibi	Nagara	Kiso-01	Kiso-02	Shonai	Yahagi	Toyo-01	Toyo-02	Toyo-03
Miya-01	–	0	0	0	0	0	0	0	0	0	0	0	0	0	0	0	0
Miya-02	0.28326	–	0	0	0	0	0	0	0	0	0	0	0	0	0	0	0
Miya-03	0.22058	0.32615	–	0	0	0	0	0	0	0	0	0	0.01758	0	0	0	0
Miya-04	0.21646	0.29351	0.25405	–	0	0	0	0	0	0	0	0	0	0	0	0	0
Kumozu	0.25209	0.4119	0.43385	0.36957	–	0	0	0	0	0	0	0	0	0	0	0	0
Suzuka	0.59908	0.63382	0.74817	0.53683	0.68319	–	0	0	0	0	0	0	0	0	0	0	0
Inabe-01	0.39748	0.51408	0.53839	0.41565	0.49099	0.71273	–	0	0	0	0	0	0.00686	0	0	0	0
Inabe-02	0.37714	0.51634	0.60809	0.37767	0.52992	0.83615	0.31885	–	0	0	0	0	0.01172	0	0	0	0
Ibi	0.34443	0.40381	0.43625	0.31192	0.44623	0.66008	0.48225	0.49239	–	0	0	0	0	0	0	0	0
Nagara	0.197	0.26859	0.23642	0.19693	0.32946	0.44483	0.37888	0.36615	0.29394	–	0	0	0	0	0	0	0
Kiso-01	0.22228	0.34713	0.3527	0.25526	0.39822	0.68767	0.48161	0.4582	0.34921	0.23343	–	0	0.00686	0	0	0	0
Kiso-02	0.38823	0.46859	0.56568	0.34055	0.52982	0.78374	0.517	0.51185	0.46836	0.32876	0.43357	–	0.01172	0	0	0	0
Shonai	0.23028	0.37803	0.3716	0.29209	0.39172	0.81371	0.49506	0.53414	0.3945	0.26314	0.31668	0.49126	–	0.00686	0	0.01172	0
Yahagi	0.23834	0.31471	0.29463	0.24062	0.38354	0.57961	0.40568	0.41667	0.38921	0.26241	0.28567	0.34433	0.27062	–	0	0	0
Toyo-01	0.45618	0.51551	0.50902	0.38098	0.54755	0.74851	0.54738	0.64213	0.49975	0.36657	0.5484	0.58962	0.57609	0.41314	–	0	0
Toyo-02	0.32687	0.42823	0.44691	0.32136	0.41716	0.74182	0.4152	0.48559	0.46158	0.31552	0.43168	0.49066	0.41293	0.31716	0.52892	–	0
Toyo-03	0.17521	0.28677	0.17833	0.18635	0.31045	0.49283	0.35742	0.3716	0.29293	0.15039	0.26584	0.38195	0.19018	0.22441	0.33302	0.27681	–
(b) MIG-seq	Miya-01	Miya-02	Miya-03	Miya-04	Kumozu	Suzuka	Inabe-01	Inabe-02	Ibi	Nagara	Kiso-01	Kiso-02	Shonai	Yahagi	Toyo-01	Toyo-02	Toyo-03
Miya-01	–	0	0.16994	0	0	0	0	0	0	0	0.171	0	0.171	0	0	0	0.05488
Miya-02	0.28793	–	0.171	0	0	0	0	0	0	0	0.171	0	0.14467	0	0	0	0
Miya-03	0.20007	0.28379	–	0.14467	0	0.171	0.171	0.14467	0.171	0	0.25488	0.1172	0.25488	0.0819	0.1172	0.171	0.171
Miya-04	0.13998	0.16114	0.14156	–	0	0	0	0	0.1172	0	0.16994	0	0.16994	0.05488	0	0.05488	0
Kumozu	0.42121	0.48642	0.43578	0.39949	–	0	0	0.05488	0.05488	0	0.171	0	0.171	0	0	0	0
Suzuka	0.54882	0.57192	0.57126	0.51427	0.52788	–	0	0	0	0	0.14467	0	0.171	0	0	0	0
Inabe-01	0.34155	0.41997	0.34426	0.31461	0.37004	0.45078	–	0	0.05488	0	0.171	0	0.16994	0	0	0	0
Inabe-02	0.41793	0.48122	0.43681	0.38507	0.42843	0.50618	0.15094	–	0.05488	0	0.171	0.05488	0.14467	0	0	0	0
Ibi	0.36789	0.44503	0.38815	0.33672	0.37195	0.47873	0.22062	0.33836	–	0	0.171	0.05488	0.171	0	0	0	0
Nagara	0.27179	0.35583	0.27984	0.27147	0.2905	0.38	0.17297	0.23757	0.15257	–	0.05488	0	0	0	0	0	0
Kiso-01	0.31723	0.41092	0.33099	0.30331	0.33983	0.43907	0.22598	0.33693	0.23049	0.15506	–	0.15128	0.25488	0.171	0.171	0.171	0.171
Kiso-02	0.34722	0.41444	0.34272	0.32734	0.37812	0.44324	0.22378	0.30103	0.25195	0.18697	0.21798	–	0.0819	0	0	0.05488	0
Shonai	0.44125	0.49565	0.47773	0.39536	0.43407	0.50132	0.31857	0.39832	0.35717	0.2625	0.28471	0.32986	–	0.171	0.15128	0.171	0.14467
Yahagi	0.31112	0.38074	0.33156	0.2903	0.39258	0.48518	0.33838	0.4009	0.34246	0.29975	0.28379	0.33348	0.3699	–	0.05488	0.05488	0.05488
Toyo-01	0.57448	0.61314	0.60126	0.54479	0.58041	0.65723	0.53885	0.59751	0.56949	0.46818	0.54766	0.53811	0.58162	0.49586	–	0	0
Toyo-02	0.54105	0.58034	0.55487	0.51839	0.54178	0.60442	0.50408	0.55674	0.53338	0.45072	0.48848	0.50254	0.52521	0.47277	0.46618	–	0
Toyo-03	0.36005	0.42914	0.34124	0.35409	0.43194	0.47429	0.3659	0.42893	0.36741	0.35117	0.30581	0.35665	0.34636	0.3289	0.42861	0.39274	–
Note: Lower triangular elements indicate estimated pairwise FST values; upper triangular elements indicate p-values. Bold FST values denote statistical significance at p < 0.05. Cells shaded in gray indicate comparisons involving populations for which fewer than seven individuals were used.

## Sheet: Table S5
Table S5: Results of f3-test for 17 Pseudobagrus ichikawai populations, showing no evidence of admixture among populations after their initial divergence
Target	Source 1	Source 2	Estimated f3-statistics	Standard error	Z score	p-value
Miya-04	Miya-02	Toyo-01	-0.000513042	0.000475842	-1.07818	0.280955
Miya-04	Inabe-02	Miya-02	-0.000283617	0.000410663	-0.690632	0.489797
Miya-04	Miya-02	Inabe-01	-0.000282074	0.000429158	-0.657274	0.511005
Miya-04	Kiso-01	Miya-02	-0.000278996	0.000432488	-0.645096	0.518865
Miya-04	Miya-02	Shonai	-0.000197381	0.000432622	-0.456243	0.648215
Miya-04	Nagara	Miya-02	-0.000163959	0.000410419	-0.399493	0.68953
Inabe-01	Ibi	Inabe-02	-0.000181781	0.000499258	-0.364102	0.715782
Miya-04	Kiso-02	Miya-02	-0.000112617	0.000449139	-0.250739	0.802016
Miya-04	Ibi	Miya-02	-9.99316e-05	0.000428068	-0.233448	0.815414
Miya-04	Miya-01	Miya-02	-6.83203e-05	0.000353574	-0.193228	0.846781
Miya-04	Kumozu	Miya-02	8.49385e-05	0.000461391	0.184092	0.853941
Miya-04	Miya-02	Suzuka	8.79224e-05	0.000463902	0.189528	0.849679
Inabe-01	Toyo-01	Inabe-02	0.000144093	0.00064558	0.2232	0.82338
Miya-04	Miya-02	Toyo-03	0.000131585	0.000435498	0.302148	0.762539
Miya-04	Yahagi	Miya-02	0.00013778	0.000441933	0.311766	0.755218
Miya-04	Yahagi	Miya-03	0.000174724	0.000529943	0.329703	0.741624
Inabe-01	Kiso-01	Inabe-02	0.000161382	0.000424199	0.38044	0.703619
Miya-04	Miya-02	Toyo-02	0.000193932	0.000508473	0.381401	0.702905
Inabe-01	Inabe-02	Yahagi	0.000337947	0.000587001	0.575717	0.564806
Inabe-01	Nagara	Inabe-02	0.000320955	0.000460644	0.696754	0.485957
Inabe-01	Kumozu	Inabe-02	0.000433662	0.000608278	0.712935	0.475886
Inabe-01	Toyo-03	Inabe-02	0.000464425	0.000578978	0.802146	0.422468
Inabe-01	Miya-01	Inabe-02	0.000563311	0.000577006	0.976265	0.328933
Miya-04	Shonai	Miya-03	0.000567566	0.000560805	1.01206	0.311511
Inabe-01	Suzuka	Inabe-02	0.000592492	0.000575853	1.02889	0.303529
Inabe-01	Miya-03	Inabe-02	0.000579549	0.000551615	1.05064	0.293424
Inabe-01	Inabe-02	Miya-02	0.000601845	0.000566328	1.06271	0.287911
Inabe-01	Toyo-02	Inabe-02	0.000669694	0.000626811	1.06841	0.285333
Miya-04	Miya-02	Miya-03	0.000525306	0.000491497	1.06879	0.285165
Miya-04	Toyo-02	Miya-03	0.000632606	0.000562564	1.1245	0.260799
Inabe-01	Kiso-02	Inabe-02	0.000641486	0.000570379	1.12467	0.26073
Inabe-01	Miya-04	Inabe-02	0.000603388	0.000535002	1.12782	0.259395
Miya-04	Miya-01	Suzuka	0.000755051	0.00066582	1.13402	0.256788
Miya-04	Miya-01	Yahagi	0.000866509	0.000642843	1.34793	0.17768
Miya-04	Toyo-01	Miya-03	0.000779119	0.000571544	1.36318	0.172825
Inabe-01	Shonai	Inabe-02	0.000872258	0.000636045	1.37138	0.170257
Miya-04	Inabe-02	Miya-03	0.00077973	0.000552886	1.41029	0.158454
Miya-04	Inabe-01	Miya-03	0.000803569	0.00055401	1.45046	0.146931
Miya-04	Kiso-01	Miya-03	0.000810285	0.000548374	1.47761	0.139511
Miya-04	Miya-01	Shonai	0.000969354	0.000649216	1.49312	0.135407
Miya-04	Kiso-02	Miya-01	0.000827078	0.000547259	1.51131	0.13071
Miya-04	Miya-01	Inabe-02	0.000765373	0.000503086	1.52135	0.128171
Miya-04	Suzuka	Miya-03	0.000974617	0.000616628	1.58056	0.113979
Miya-04	Kumozu	Miya-03	0.00089929	0.000550089	1.63481	0.102089
Miya-04	Miya-01	Kumozu	0.00107974	0.000653817	1.65143	0.0986498
Miya-04	Miya-01	Inabe-01	0.00080545	0.00048687	1.65434	0.098058
Miya-04	Miya-01	Toyo-03	0.0011555	0.000671998	1.7195	0.0855235
Nagara	Toyo-01	Kiso-01	0.0010757	0.00062419	1.72336	0.0848233
Miya-01	Miya-02	Toyo-01	0.00134115	0.00076109	1.76214	0.0780448
Miya-04	Kiso-02	Miya-03	0.00102547	0.00056573	1.81265	0.069886
Miya-04	Nagara	Miya-03	0.00100361	0.000547581	1.8328	0.0668323
Miya-01	Toyo-02	Miya-03	0.00122833	0.000643601	1.90853	0.0563223
Miya-04	Toyo-03	Miya-03	0.00100032	0.000518298	1.93001	0.0536057
Miya-04	Nagara	Miya-01	0.000965989	0.000486906	1.98393	0.0472635
Miya-04	Ibi	Miya-03	0.00109809	0.000552828	1.98631	0.0469992
Miya-04	Kiso-01	Miya-01	0.00111812	0.000561768	1.99037	0.0465503
Miya-04	Miya-01	Toyo-02	0.00153888	0.00076501	2.01159	0.0442633
Miya-04	Ibi	Miya-01	0.00100298	0.000489586	2.04864	0.0404977
Miya-04	Miya-01	Toyo-01	0.00152126	0.000731981	2.07828	0.0376836
Miya-01	Toyo-01	Miya-03	0.00139247	0.000643808	2.16287	0.0305514
Miya-01	Miya-02	Ibi	0.00227254	0.00102743	2.21187	0.0269756
Ibi	Toyo-01	Kiso-01	0.00216339	0.000958601	2.25682	0.0240192
Miya-01	Miya-02	Inabe-01	0.00228793	0.0010082	2.26932	0.0232487
Inabe-01	Toyo-01	Suzuka	0.00267877	0.00117003	2.28948	0.0220514
Nagara	Toyo-02	Kiso-01	0.00160735	0.000697751	2.30362	0.021244
Inabe-01	Toyo-01	Kiso-01	0.00200464	0.000867596	2.31057	0.0208566
Miya-01	Miya-02	Toyo-02	0.0020305	0.000854747	2.37556	0.0175224
Miya-01	Inabe-01	Miya-03	0.00213273	0.000889816	2.39682	0.0165379
Miya-01	Inabe-02	Miya-02	0.00232647	0.000963301	2.4151	0.015731
Miya-03	Miya-01	Suzuka	0.00284484	0.00117601	2.41905	0.0155611
Inabe-01	Suzuka	Miya-01	0.00203636	0.000836708	2.43378	0.0149422
Miya-01	Miya-02	Kiso-01	0.00197833	0.000809158	2.44493	0.0144881
Miya-01	Shonai	Miya-03	0.00173282	0.000706655	2.45215	0.0142006
Miya-01	Miya-03	Ibi	0.00222971	0.000904978	2.46383	0.013746
Miya-01	Miya-02	Nagara	0.00224551	0.000910567	2.46605	0.0136611
Miya-01	Yahagi	Miya-03	0.00144283	0.000581552	2.481	0.0131016
Miya-01	Miya-04	Ibi	0.00230415	0.000922663	2.49728	0.0125149
Inabe-01	Toyo-01	Kiso-02	0.00200833	0.000804058	2.49774	0.0124986
Miya-01	Miya-02	Kiso-02	0.00243576	0.000965914	2.52171	0.0116785
Miya-01	Miya-02	Shonai	0.00220872	0.000870426	2.53752	0.0111642
Inabe-01	Suzuka	Kumozu	0.00233036	0.000905202	2.57441	0.010041
Miya-01	Inabe-02	Miya-03	0.00214897	0.000832486	2.58139	0.00984041
Inabe-01	Toyo-02	Kiso-01	0.00252001	0.000974867	2.58498	0.0097384
Nagara	Kumozu	Kiso-01	0.00153991	0.000595314	2.58672	0.00968947
Inabe-01	Miya-03	Kiso-02	0.00233112	0.000897561	2.59718	0.00939939
Miya-03	Miya-02	Toyo-01	0.00241946	0.000930812	2.5993	0.00934144
Ibi	Toyo-02	Kiso-01	0.00279573	0.00107342	2.60451	0.00920058
Inabe-01	Kiso-02	Kumozu	0.00191362	0.000734711	2.60459	0.00919831
Inabe-01	Shonai	Toyo-01	0.0034561	0.00131421	2.62979	0.00854373
Miya-01	Miya-03	Miya-04	0.00213461	0.000799934	2.66848	0.00761942
Miya-03	Kiso-02	Miya-01	0.00286601	0.00107329	2.67031	0.00757801
Miya-03	Ibi	Miya-01	0.0029693	0.00111073	2.67329	0.00751106
Inabe-01	Kiso-02	Miya-02	0.00227868	0.000852171	2.67397	0.0074959
Miya-01	Miya-03	Kiso-02	0.002333	0.000871065	2.67833	0.00739895
Nagara	Miya-03	Kiso-01	0.00149733	0.00055762	2.68521	0.00724836
Miya-01	Miya-03	Kiso-01	0.00182677	0.000676325	2.70103	0.00691259
Miya-03	Miya-01	Inabe-01	0.00306628	0.0011341	2.70372	0.00685677
Ibi	Toyo-01	Suzuka	0.00339591	0.0012475	2.72217	0.00648545
Miya-01	Inabe-01	Miya-04	0.00250168	0.000917543	2.7265	0.00640093
Miya-03	Miya-01	Inabe-02	0.00305005	0.00111486	2.73582	0.00622252
Inabe-01	Ibi	Kiso-02	0.00180764	0.000660244	2.73784	0.00618438
Miya-04	Kiso-01	Toyo-01	0.00317969	0.00115196	2.76025	0.00577567
Miya-01	Miya-02	Miya-03	0.00272824	0.000988044	2.76125	0.00575803
Miya-03	Miya-01	Toyo-03	0.00321958	0.0011652	2.76311	0.00572531
Miya-02	Miya-03	Yahagi	0.0034459	0.00124699	2.76339	0.00572052
Miya-03	Miya-01	Kumozu	0.00324485	0.00117332	2.76553	0.005683
Miya-01	Miya-02	Toyo-03	0.00235154	0.000850172	2.76596	0.00567562
Miya-01	Miya-03	Nagara	0.00217223	0.000785272	2.76621	0.00567114
Miya-03	Nagara	Miya-01	0.00302679	0.00109289	2.76952	0.00561393
Nagara	Inabe-01	Kiso-01	0.00160149	0.000576166	2.77955	0.00544335
Kiso-01	Miya-01	Suzuka	0.00385832	0.00137913	2.79765	0.00514766
Miya-03	Miya-04	Ibi	0.00313884	0.00111994	2.80269	0.00506784
Miya-03	Ibi	Miya-02	0.0025136	0.000895617	2.80656	0.00500737
Miya-01	Toyo-02	Miya-04	0.00176825	0.000628654	2.81276	0.00491189
Inabe-01	Suzuka	Nagara	0.00198317	0.000702064	2.82477	0.00473148
Miya-03	Kiso-02	Miya-02	0.00257353	0.000910532	2.82641	0.00470735
Inabe-01	Suzuka	Ibi	0.00207404	0.000733595	2.82723	0.0046953
Nagara	Miya-02	Kiso-01	0.00157561	0.00055479	2.84001	0.00451117
Miya-03	Miya-04	Suzuka	0.00326231	0.00114765	2.8426	0.00447473
Miya-03	Kiso-01	Miya-02	0.00262234	0.000919206	2.85283	0.00433321
Inabe-01	Shonai	Kumozu	0.00257135	0.000900308	2.85608	0.0042891
Miya-04	Miya-01	Miya-03	0.00117252	0.000410433	2.8568	0.00427942
Miya-03	Nagara	Miya-02	0.00254405	0.000889765	2.85924	0.00424652
Miya-03	Miya-02	Suzuka	0.00282492	0.000985936	2.86522	0.00416719
Inabe-01	Toyo-02	Kiso-02	0.00247628	0.00086116	2.87552	0.00403361
Miya-03	Miya-04	Kiso-02	0.00321146	0.00111625	2.877	0.00401474
Inabe-01	Shonai	Suzuka	0.00336336	0.00116751	2.88079	0.00396677
Miya-01	Kumozu	Miya-03	0.00195417	0.000675949	2.891	0.00384023
Miya-03	Miya-02	Inabe-01	0.00262598	0.000907774	2.89276	0.00381867
Miya-01	Miya-02	Suzuka	0.00270833	0.00093601	2.89348	0.00380997
Inabe-01	Shonai	Kiso-01	0.00271102	0.00093515	2.89902	0.00374326
Ibi	Toyo-02	Suzuka	0.00444866	0.00153443	2.89922	0.00374089
Inabe-01	Toyo-03	Kiso-02	0.00244161	0.000842136	2.89931	0.00373988
Nagara	Inabe-02	Kiso-01	0.00144191	0.000497278	2.89961	0.00373627
Inabe-01	Toyo-02	Ibi	0.0021833	0.000751649	2.90467	0.00367636
Miya-01	Miya-04	Nagara	0.00234115	0.000805667	2.90585	0.00366261
Miya-03	Miya-04	Nagara	0.00323332	0.00111196	2.90775	0.00364035
Ibi	Kumozu	Suzuka	0.00267567	0.000919737	2.90917	0.00362395
Miya-01	Kumozu	Miya-02	0.00238066	0.000818124	2.9099	0.00361545
Miya-03	Miya-01	Shonai	0.00346619	0.00119041	2.91175	0.00359406
Inabe-01	Toyo-02	Suzuka	0.00361456	0.00123987	2.91528	0.00355371
Inabe-01	Toyo-02	Shonai	0.00376425	0.00128994	2.91816	0.00352099
Miya-02	Toyo-02	Miya-03	0.00384763	0.00131531	2.92526	0.00344173
Miya-03	Miya-04	Toyo-03	0.00323661	0.00110426	2.93103	0.00337841
Inabe-01	Miya-04	Kiso-02	0.00210922	0.00071765	2.93907	0.00329198
Ibi	Shonai	Kiso-01	0.00309086	0.00105016	2.94323	0.00324807
Miya-01	Toyo-01	Miya-04	0.00178587	0.000605762	2.94814	0.00319689
Nagara	Kiso-02	Kumozu	0.00206285	0.000699657	2.94838	0.00319447
Miya-03	Kiso-01	Miya-01	0.00337224	0.00114283	2.95078	0.00316975
Miya-01	Toyo-03	Miya-03	0.00197943	0.00066954	2.95641	0.00311246
Ibi	Toyo-03	Kiso-01	0.00308797	0.00104372	2.95863	0.0030901
Miya-03	Inabe-02	Miya-02	0.00264827	0.000890788	2.97296	0.00294948
Miya-04	Inabe-02	Yahagi	0.00272895	0.000914574	2.98385	0.00284644
Nagara	Kumozu	Shonai	0.00239635	0.000802167	2.98734	0.00281412
Inabe-01	Suzuka	Miya-04	0.00208676	0.000697126	2.99338	0.0027591
Inabe-01	Shonai	Kiso-02	0.00246536	0.000821033	3.00275	0.00267551
Miya-03	Miya-04	Kumozu	0.00333764	0.00111134	3.00325	0.00267112
Inabe-01	Suzuka	Miya-03	0.00225781	0.000751569	3.00413	0.00266345
Nagara	Ibi	Toyo-02	0.00190872	0.000633684	3.0121	0.00259444
Inabe-01	Kiso-02	Miya-01	0.00213085	0.00070702	3.01385	0.00257956
Nagara	Toyo-01	Suzuka	0.00314553	0.00104169	3.01963	0.00253085
Miya-03	Miya-04	Toyo-01	0.00345781	0.00114412	3.02224	0.00250914
Miya-01	Inabe-02	Miya-04	0.00254176	0.000840888	3.02271	0.00250522
Miya-03	Miya-04	Inabe-01	0.00343336	0.00113552	3.02359	0.00249799
Inabe-01	Suzuka	Miya-02	0.00245676	0.000811185	3.0286	0.00245689
Ibi	Kiso-02	Kumozu	0.00252532	0.000832073	3.03498	0.00240554
Kiso-01	Suzuka	Miya-04	0.00422139	0.00138782	3.04174	0.00235213
Miya-03	Miya-04	Kiso-01	0.00342664	0.00112532	3.04503	0.00232655
Inabe-01	Toyo-03	Suzuka	0.00360346	0.00118331	3.04524	0.00232498
Miya-01	Miya-04	Kiso-01	0.00218901	0.000718179	3.048	0.0023037
Miya-03	Miya-01	Miya-02	0.00247078	0.000809489	3.05227	0.00227121
Miya-04	Inabe-02	Toyo-01	0.00320062	0.00104442	3.0645	0.00218033
Kiso-01	Kumozu	Suzuka	0.00414915	0.00135242	3.06794	0.00215537
Miya-03	Miya-04	Inabe-02	0.0034572	0.00112683	3.06806	0.00215452
Miya-02	Shonai	Miya-03	0.00417391	0.00135805	3.07346	0.00211593
Miya-03	Miya-02	Toyo-03	0.00284288	0.000924592	3.07474	0.00210683
Miya-01	Miya-04	Kiso-02	0.00248006	0.000805494	3.07892	0.00207749
Nagara	Ibi	Toyo-01	0.00200941	0.000651969	3.08206	0.00205572
Inabe-01	Shonai	Ibi	0.00207917	0.000674126	3.08425	0.00204066
Nagara	Miya-04	Kiso-01	0.00169065	0.000547481	3.08805	0.00201476
Inabe-01	Suzuka	Yahagi	0.0028905	0.000935971	3.08824	0.00201345
Nagara	Kumozu	Suzuka	0.00246526	0.000797607	3.09082	0.00199606
Nagara	Ibi	Kiso-01	0.00149313	0.00048279	3.09272	0.00198333
Inabe-01	Toyo-03	Kiso-01	0.00277359	0.000896755	3.09292	0.00198199
Kiso-01	Suzuka	Miya-03	0.00438572	0.00141638	3.09643	0.00195865
Miya-01	Suzuka	Miya-03	0.00235418	0.00075893	3.10197	0.00192238
Miya-04	Shonai	Toyo-01	0.00442478	0.00142385	3.10761	0.00188607
Miya-02	Miya-03	Kumozu	0.00422331	0.00135848	3.10886	0.0018781
Kiso-02	Toyo-02	Suzuka	0.004183	0.00134233	3.11623	0.00183182
Nagara	Toyo-02	Miya-03	0.00358565	0.00114961	3.11902	0.00181453
Miya-03	Miya-04	Toyo-02	0.00360432	0.00115512	3.12029	0.00180676
Ibi	Miya-01	Suzuka	0.00279846	0.000896487	3.12158	0.00179882
Miya-03	Miya-04	Miya-01	0.0030644	0.000981214	3.12307	0.00178973
Ibi	Miya-03	Kiso-01	0.00259831	0.000829915	3.13082	0.00174322
Miya-03	Miya-01	Yahagi	0.00375619	0.00119969	3.13098	0.00174225
Kiso-01	Nagara	Suzuka	0.0032238	0.00102941	3.1317	0.00173797
Miya-03	Miya-02	Shonai	0.00294667	0.000939064	3.13788	0.00170173
Inabe-01	Toyo-01	Ibi	0.00230026	0.000733023	3.13804	0.0017008
Miya-04	Toyo-01	Suzuka	0.00425193	0.00135365	3.14107	0.0016833
Miya-03	Miya-01	Toyo-01	0.00380655	0.00121167	3.14157	0.00168046
Nagara	Ibi	Inabe-02	0.00173684	0.00055137	3.15004	0.0016325
Ibi	Kiso-02	Toyo-01	0.00299186	0.000947558	3.15744	0.00159158
Nagara	Toyo-03	Kiso-01	0.00188246	0.000595758	3.15976	0.00157897
Ibi	Shonai	Toyo-01	0.00416811	0.00131521	3.16915	0.00152884
Inabe-01	Miya-04	Ibi	0.00205776	0.00064857	3.17277	0.00150992
Nagara	Ibi	Shonai	0.00202568	0.000636573	3.18217	0.00146178
Miya-02	Suzuka	Miya-03	0.00429565	0.00134932	3.18356	0.00145475
Inabe-01	Toyo-03	Ibi	0.00214463	0.000672974	3.1868	0.00143858
Kiso-01	Kiso-02	Kumozu	0.004372	0.00137	3.19125	0.00141659
Nagara	Ibi	Toyo-03	0.00189158	0.000592391	3.19313	0.00140739
Ibi	Kumozu	Shonai	0.00291152	0.000909714	3.20048	0.00137201
Kiso-01	Miya-02	Suzuka	0.00458831	0.00143338	3.20105	0.00136926
Miya-01	Toyo-03	Miya-04	0.00215163	0.000671507	3.20419	0.00135443
Miya-03	Miya-01	Toyo-02	0.00397068	0.00123871	3.20549	0.00134831
Nagara	Kumozu	Inabe-02	0.00223077	0.00069545	3.20766	0.00133818
Kiso-01	Kiso-02	Miya-01	0.0045924	0.00143031	3.21078	0.00132375
Miya-02	Toyo-03	Miya-03	0.00427769	0.00133016	3.21591	0.00130029
Miya-03	Miya-04	Shonai	0.00366936	0.00114005	3.2186	0.00128819
Miya-01	Yahagi	Miya-02	0.00264673	0.000820781	3.22464	0.0012613
Inabe-01	Nagara	Kiso-02	0.00196883	0.000610136	3.22688	0.0012515
Miya-03	Miya-02	Toyo-02	0.00327295	0.00101247	3.23264	0.00122651
Ibi	Toyo-02	Shonai	0.00459322	0.00142016	3.2343	0.00121943
Miya-03	Kumozu	Miya-02	0.00289727	0.000895615	3.23495	0.00121665
Ibi	Kumozu	Kiso-01	0.00258763	0.000799778	3.23543	0.0012146
Inabe-01	Shonai	Toyo-03	0.00427475	0.0013154	3.24978	0.00115493
Miya-02	Inabe-01	Miya-03	0.0044946	0.00138224	3.25167	0.00114727
Miya-02	Miya-03	Kiso-01	0.00449824	0.00137903	3.26188	0.00110676
Inabe-01	Kumozu	Yahagi	0.00371863	0.00113587	3.27381	0.00106107
Miya-02	Miya-03	Kiso-02	0.00454705	0.00138641	3.27974	0.00103904
Inabe-01	Shonai	Miya-01	0.00285514	0.000870534	3.27976	0.00103896
Nagara	Kiso-02	Miya-03	0.0027469	0.000833543	3.29545	0.000982641
Miya-02	Miya-03	Inabe-02	0.00447231	0.00135417	3.30262	0.00095787
Miya-01	Kumozu	Miya-04	0.0022274	0.000673549	3.30696	0.000943148
Ibi	Suzuka	Kiso-01	0.00355744	0.00107532	3.30825	0.000938799
Nagara	Shonai	Toyo-01	0.00361297	0.00109102	3.31155	0.000927793
Kiso-01	Yahagi	Suzuka	0.00452186	0.00136313	3.31726	0.000909053
Kiso-01	Shonai	Miya-03	0.0050446	0.00151996	3.31891	0.000903694
Ibi	Miya-02	Kiso-01	0.00270705	0.00081393	3.32589	0.000881355
Inabe-02	Inabe-01	Kumozu	0.00277426	0.000833725	3.32755	0.000876128
Miya-02	Miya-03	Ibi	0.00460698	0.00138364	3.32961	0.00086969
Kiso-02	Inabe-02	Suzuka	0.00299573	0.000899615	3.33002	0.000868406
Miya-01	Shonai	Miya-04	0.00233778	0.000701822	3.33102	0.000865293
Nagara	Shonai	Kiso-01	0.00201945	0.000605377	3.33584	0.000850406
Miya-02	Miya-03	Nagara	0.00457653	0.00137036	3.33964	0.000838863
Inabe-01	Shonai	Nagara	0.00229306	0.00068655	3.33998	0.000837838
Nagara	Miya-01	Kiso-01	0.00184278	0.000551554	3.34108	0.000834544
Nagara	Miya-01	Suzuka	0.0024773	0.000739181	3.35141	0.000804007
Kiso-01	Kiso-02	Miya-03	0.00509863	0.00152057	3.35311	0.000799078
Nagara	Toyo-02	Suzuka	0.00409759	0.00122157	3.35436	0.000795474
Miya-04	Kiso-01	Toyo-03	0.00365836	0.00109035	3.35521	0.000793034
Inabe-01	Ibi	Yahagi	0.00227522	0.000677584	3.35784	0.000785547
Nagara	Ibi	Miya-01	0.00193863	0.000577332	3.35791	0.00078533
Inabe-01	Kiso-01	Kumozu	0.00280071	0.00083247	3.36434	0.000767271
Kiso-01	Kiso-02	Miya-02	0.00504983	0.00150062	3.36515	0.00076502
Inabe-01	Toyo-02	Miya-03	0.00371519	0.00110196	3.37145	0.000747733
Miya-04	Yahagi	Inabe-01	0.00299439	0.000887777	3.37291	0.00074378
Inabe-01	Suzuka	Kiso-01	0.00317247	0.000940496	3.37319	0.000743034
Inabe-01	Ibi	Miya-02	0.00223991	0.000663799	3.37437	0.000739842
Miya-04	Inabe-01	Toyo-01	0.00365991	0.00108429	3.3754	0.000737074
Yahagi	Miya-02	Toyo-01	0.00420753	0.00124591	3.37708	0.00073259
Miya-04	Kiso-02	Toyo-01	0.00355902	0.00105387	3.3771	0.000732557
Nagara	Ibi	Miya-04	0.00190164	0.000562701	3.37948	0.000726232
Miya-04	Kiso-01	Toyo-02	0.00410133	0.00121221	3.38335	0.000716081
Miya-04	Kumozu	Inabe-02	0.00463787	0.00136748	3.39155	0.000694989
Kiso-01	Kiso-02	Toyo-03	0.00492711	0.00145218	3.3929	0.000691571
Inabe-02	Inabe-01	Miya-01	0.00264461	0.000778372	3.39762	0.000679739
Miya-04	Nagara	Yahagi	0.00304076	0.00089451	3.39936	0.000675437
Inabe-02	Inabe-01	Toyo-02	0.00253823	0.000746606	3.39969	0.000674612
Nagara	Toyo-02	Miya-04	0.00395665	0.0011635	3.40066	0.00067223
Ibi	Miya-01	Kiso-01	0.00300125	0.000881062	3.4064	0.000658255
Kiso-01	Kiso-02	Miya-04	0.00488345	0.00143328	3.40718	0.000656371
Miya-01	Toyo-01	Kiso-01	0.00384744	0.00112911	3.40751	0.000655577
Nagara	Ibi	Miya-02	0.00196566	0.000576798	3.40789	0.000654683
Inabe-01	Ibi	Miya-01	0.0022553	0.000660974	3.41208	0.00064469
Ibi	Kumozu	Toyo-03	0.00361141	0.00105757	3.4148	0.000638283
Nagara	Inabe-02	Toyo-01	0.00227307	0.000665423	3.41597	0.000635556
Ibi	Kiso-02	Miya-03	0.00326263	0.000954668	3.41756	0.000631854
Inabe-01	Shonai	Miya-03	0.00245524	0.000718134	3.41891	0.000628726
Miya-02	Toyo-01	Miya-03	0.00470112	0.00137386	3.42184	0.000621985
Kiso-01	Kiso-02	Shonai	0.00501342	0.00146398	3.42451	0.00061591
Miya-04	Kumozu	Toyo-01	0.00418797	0.00122273	3.42511	0.000614557
Nagara	Miya-02	Toyo-02	0.00431454	0.00125888	3.42728	0.000609651
Miya-04	Kumozu	Shonai	0.00468771	0.00136709	3.42897	0.000605877
Ibi	Toyo-01	Nagara	0.00258082	0.000752531	3.42952	0.000604644
Inabe-01	Shonai	Yahagi	0.00328218	0.000957026	3.42956	0.000604551
Inabe-01	Suzuka	Kiso-02	0.00314406	0.000916705	3.42974	0.000604159
Ibi	Kumozu	Toyo-01	0.00379186	0.00110533	3.43053	0.0006024
Kiso-01	Miya-01	Shonai	0.00513855	0.00149641	3.43392	0.000594915
Nagara	Kiso-02	Toyo-01	0.00248942	0.000724656	3.43532	0.000591856
Ibi	Kiso-02	Miya-01	0.00315935	0.000916664	3.44657	0.00056775
Kiso-01	Inabe-01	Suzuka	0.0046195	0.00133966	3.44827	0.00056419
Inabe-01	Toyo-02	Nagara	0.00251415	0.000728667	3.45034	0.000559887
Inabe-02	Inabe-01	Suzuka	0.00261543	0.000757744	3.4516	0.000557264
Kiso-01	Kumozu	Shonai	0.00485158	0.0014035	3.45677	0.000546701
Ibi	Shonai	Suzuka	0.00430158	0.00124363	3.4589	0.000542395
Inabe-01	Toyo-03	Miya-01	0.00493274	0.00142526	3.46094	0.000538286
Inabe-01	Toyo-03	Miya-04	0.00458269	0.00132353	3.46248	0.000535214
Kiso-01	Inabe-01	Toyo-03	0.00501838	0.00144871	3.46404	0.000532127
Nagara	Ibi	Miya-03	0.00199612	0.000575867	3.46628	0.000527714
Miya-03	Kiso-01	Toyo-01	0.00582721	0.00167996	3.46866	0.000523055
Miya-04	Ibi	Yahagi	0.00321185	0.000925794	3.46929	0.000521832
Ibi	Toyo-02	Miya-03	0.00427105	0.00123073	3.47035	0.000519784
Inabe-02	Miya-02	Inabe-01	0.00260608	0.000750836	3.47091	0.000518707
Kiso-01	Miya-02	Shonai	0.00536893	0.00154607	3.47264	0.000515366
Shonai	Toyo-03	Inabe-02	0.00359961	0.00103619	3.4739	0.000512946
Inabe-01	Toyo-03	Miya-03	0.00477944	0.00137494	3.47611	0.000508747
Ibi	Kiso-02	Toyo-02	0.00357678	0.00102874	3.47685	0.00050735
Nagara	Kiso-02	Miya-02	0.00277638	0.000798266	3.47802	0.00050514
Ibi	Kumozu	Yahagi	0.00386276	0.00111045	3.47855	0.000504133
Nagara	Toyo-03	Miya-03	0.00467144	0.00134249	3.47967	0.000502035
Nagara	Yahagi	Kiso-01	0.00214756	0.000617134	3.47989	0.000501615
Miya-04	Kiso-01	Shonai	0.00548725	0.00157585	3.48208	0.000497536
Nagara	Miya-02	Toyo-01	0.00399756	0.00114721	3.48458	0.000492915
Miya-04	Ibi	Shonai	0.0052825	0.0015156	3.48542	0.00049137
Kiso-01	Inabe-01	Shonai	0.00508094	0.00145768	3.48562	0.000490989
Nagara	Suzuka	Miya-03	0.00265925	0.000761546	3.49191	0.00047958
Miya-01	Suzuka	Miya-04	0.00255208	0.000730515	3.49354	0.000476663
Kiso-01	Miya-01	Inabe-01	0.00499443	0.00142954	3.49374	0.00047631
Nagara	Ibi	Kumozu	0.00204938	0.000586521	3.49413	0.000475608
Miya-04	Nagara	Shonai	0.00515845	0.0014741	3.49939	0.000466321
Nagara	Kumozu	Miya-03	0.00276278	0.000788731	3.50281	0.000460375
Miya-03	Toyo-01	Suzuka	0.00673512	0.00192272	3.5029	0.000460215
Kiso-01	Inabe-02	Yahagi	0.00498039	0.00142156	3.50347	0.000459232
Inabe-01	Toyo-01	Nagara	0.00253042	0.000721885	3.5053	0.000456097
Kiso-02	Toyo-01	Suzuka	0.00371517	0.00105964	3.50606	0.000454798
Miya-04	Yahagi	Shonai	0.00358534	0.00102213	3.50771	0.000451985
Miya-04	Kiso-02	Kumozu	0.004612	0.00131308	3.51236	0.000444151
Kiso-01	Kiso-02	Yahagi	0.00476189	0.00135547	3.5131	0.000442916
Ibi	Inabe-01	Kiso-01	0.00245901	0.000699785	3.51395	0.000441495
Kiso-01	Shonai	Miya-04	0.00528732	0.00150371	3.51619	0.000437788
Nagara	Shonai	Miya-03	0.00254678	0.000722982	3.52261	0.000427319
Inabe-01	Miya-03	Ibi	0.00235228	0.000667415	3.52446	0.00042434
Kiso-01	Nagara	Shonai	0.00399514	0.00113322	3.52549	0.000422701
Inabe-01	Toyo-02	Miya-04	0.00388615	0.00110216	3.52594	0.000421982
Miya-04	Kiso-01	Inabe-02	0.00502546	0.00142516	3.52625	0.000421489
Ibi	Kumozu	Inabe-02	0.00303478	0.000860254	3.52778	0.000419068
Ibi	Miya-01	Kumozu	0.00358306	0.00101479	3.53085	0.000414233
Miya-03	Miya-04	Yahagi	0.0040622	0.00114902	3.53537	0.000407208
Miya-01	Miya-02	Miya-04	0.00337545	0.000954677	3.5357	0.000406693
Nagara	Ibi	Yahagi	0.00207272	0.000585738	3.53865	0.000402175
Miya-04	Inabe-02	Toyo-03	0.00323067	0.000912642	3.53991	0.00040026
Kiso-01	Ibi	Suzuka	0.00406111	0.00114627	3.54289	0.000395763
Ibi	Kiso-02	Miya-02	0.00332257	0.000937695	3.54334	0.000395099
Miya-04	Inabe-01	Shonai	0.00526109	0.00148468	3.54359	0.000394718
Inabe-02	Inabe-01	Miya-03	0.00262838	0.000741605	3.54417	0.000393848
Nagara	Toyo-03	Miya-04	0.00467472	0.00131881	3.54465	0.00039314
Inabe-02	Inabe-01	Miya-04	0.00260454	0.000734616	3.54544	0.000391959
Kiso-01	Yahagi	Inabe-01	0.00480383	0.00135463	3.54622	0.000390794
Miya-04	Kumozu	Suzuka	0.0050512	0.0014225	3.55093	0.000383876
Kiso-01	Inabe-02	Toyo-03	0.00532142	0.00149768	3.55311	0.000380701
Ibi	Kiso-02	Toyo-03	0.00358077	0.00100712	3.55544	0.000377341
Inabe-02	Inabe-01	Toyo-01	0.00306383	0.000861459	3.55656	0.000375739
Miya-03	Inabe-02	Toyo-01	0.0058787	0.00164941	3.56412	0.000365083
Kiso-01	Miya-02	Inabe-01	0.00530403	0.0014873	3.56621	0.000362187
Inabe-02	Inabe-01	Shonai	0.00233567	0.000654114	3.57074	0.00035598
Ibi	Kumozu	Inabe-01	0.00241934	0.000677002	3.57361	0.000352094
Ibi	Toyo-03	Suzuka	0.00447623	0.00125236	3.57423	0.000351266
Kiso-01	Inabe-01	Miya-03	0.00530039	0.00148293	3.57426	0.000351215
Miya-04	Ibi	Inabe-02	0.0051094	0.00142912	3.5752	0.00034996
Ibi	Miya-04	Kiso-01	0.00288611	0.000806217	3.57982	0.000343836
Ibi	Shonai	Toyo-03	0.00514238	0.0014362	3.58056	0.000342861
Kiso-01	Yahagi	Shonai	0.00537499	0.00149919	3.58525	0.000336758
Inabe-01	Kiso-01	Ibi	0.00263242	0.000732709	3.59273	0.000327237
Kiso-02	Inabe-01	Suzuka	0.00304473	0.000847422	3.59293	0.000326983
Ibi	Inabe-02	Kiso-01	0.00280217	0.000779831	3.59331	0.000326506
Miya-04	Kumozu	Inabe-01	0.0048076	0.00133768	3.59398	0.000325663
Inabe-01	Toyo-02	Miya-01	0.00461959	0.00128523	3.59437	0.000325179
Inabe-01	Kiso-02	Yahagi	0.00249095	0.000692757	3.5957	0.000323525
Inabe-01	Miya-01	Kumozu	0.00341902	0.000950071	3.59869	0.00031982
Kiso-01	Nagara	Kiso-02	0.00384906	0.00106955	3.59876	0.000319733
Miya-04	Inabe-02	Shonai	0.00552996	0.00153641	3.59928	0.000319103
Nagara	Kumozu	Toyo-03	0.00296214	0.000821656	3.60508	0.000312051
Inabe-02	Yahagi	Inabe-01	0.00286998	0.000795194	3.60915	0.000307197
Inabe-01	Shonai	Miya-02	0.00277593	0.00076913	3.60918	0.000307162
Kiso-01	Kiso-02	Toyo-02	0.00521536	0.00144466	3.61008	0.000306097
Nagara	Kumozu	Yahagi	0.00339463	0.000939956	3.61147	0.000304461
Kiso-02	Suzuka	Ibi	0.00331112	0.000916806	3.61159	0.000304329
Nagara	Miya-01	Kumozu	0.00298084	0.000825251	3.61204	0.000303794
Miya-04	Nagara	Inabe-02	0.0052742	0.0014596	3.61346	0.000302141
Kiso-01	Miya-01	Inabe-02	0.00539636	0.00149293	3.61461	0.000300803
Nagara	Suzuka	Miya-04	0.00268824	0.000743358	3.61634	0.000298794
Miya-01	Yahagi	Miya-04	0.00244063	0.000674845	3.61657	0.000298533
Inabe-02	Inabe-01	Kiso-02	0.00256644	0.000709429	3.61761	0.000297335
Nagara	Kumozu	Toyo-01	0.00326042	0.000900124	3.6222	0.000292111
Inabe-02	Inabe-01	Toyo-03	0.0027435	0.000757008	3.62414	0.000289929
Miya-04	Shonai	Toyo-03	0.00495315	0.00136669	3.62418	0.000289876
Ibi	Inabe-02	Toyo-02	0.00375961	0.00103726	3.62457	0.000289446
Kiso-01	Toyo-03	Suzuka	0.00544937	0.00150313	3.62536	0.000288563
Kiso-01	Kiso-02	Toyo-01	0.00526278	0.00145015	3.62911	0.000284395
Yahagi	Toyo-01	Kiso-01	0.00454037	0.00124961	3.63344	0.000279669
Kiso-01	Inabe-02	Suzuka	0.00505061	0.00138962	3.63451	0.000278508
Nagara	Miya-02	Suzuka	0.00294012	0.000808858	3.63491	0.000278082
Nagara	Toyo-01	Miya-03	0.00412215	0.00113402	3.63498	0.000277997
Miya-04	Ibi	Toyo-01	0.00390241	0.00107325	3.63607	0.000276825
Kiso-01	Ibi	Toyo-03	0.00453058	0.00124588	3.63646	0.000276407
Miya-04	Kiso-01	Yahagi	0.00349767	0.00096175	3.63678	0.000276069
Inabe-01	Toyo-03	Kumozu	0.0033367	0.000917425	3.63702	0.000275807
Kiso-01	Nagara	Toyo-03	0.00413213	0.00113566	3.63854	0.000274191
Ibi	Suzuka	Nagara	0.00225979	0.000620973	3.63911	0.000273585
Kiso-01	Inabe-01	Miya-04	0.0053071	0.00145834	3.63914	0.000273555
Miya-03	Yahagi	Miya-02	0.00367468	0.00100943	3.64034	0.000272277
Nagara	Kiso-02	Kiso-01	0.00216553	0.000593542	3.64849	0.000263789
Miya-04	Nagara	Toyo-01	0.00379464	0.0010386	3.65359	0.000258597
Nagara	Toyo-02	Shonai	0.00393739	0.00107765	3.65368	0.000258506
Miya-04	Kumozu	Yahagi	0.0035683	0.000976581	3.65387	0.00025832
Ibi	Kumozu	Miya-03	0.00330751	0.000904297	3.65755	0.000254637
Inabe-01	Toyo-02	Miya-02	0.00436216	0.00119257	3.65779	0.000254403
Miya-03	Inabe-01	Toyo-01	0.00631415	0.00172527	3.65981	0.000252404
Nagara	Kumozu	Inabe-01	0.00211806	0.000578313	3.66249	0.000249777
Ibi	Toyo-02	Nagara	0.00268151	0.000731391	3.66631	0.000246072
Kiso-01	Kiso-02	Suzuka	0.00523068	0.00142661	3.66651	0.000245882
Nagara	Ibi	Kiso-02	0.00207838	0.000565262	3.67685	0.000236135
Ibi	Inabe-02	Toyo-01	0.00311705	0.000847386	3.67843	0.000234674
Kiso-01	Ibi	Shonai	0.00452769	0.0012296	3.68224	0.000231191
Nagara	Miya-01	Toyo-03	0.00486423	0.00131948	3.68648	0.000227377
Ibi	Kiso-02	Miya-04	0.00333525	0.000903919	3.68977	0.00022446
Miya-04	Inabe-01	Toyo-03	0.00336963	0.000912831	3.69141	0.000223013
Kiso-01	Toyo-01	Suzuka	0.00529363	0.00143374	3.69218	0.000222339
Miya-04	Toyo-03	Suzuka	0.00488634	0.00132295	3.69352	0.000221173
Ibi	Kiso-02	Kiso-01	0.00318425	0.000861273	3.69714	0.000218043
Miya-03	Kiso-02	Toyo-01	0.00599136	0.00162041	3.69742	0.000217798
Miya-04	Kiso-01	Kumozu	0.00512345	0.00138531	3.6984	0.000216963
Nagara	Inabe-01	Toyo-02	0.0024662	0.000666604	3.69965	0.000215895
Kiso-01	Kumozu	Inabe-01	0.00499126	0.0013487	3.7008	0.00021492
Nagara	Kumozu	Miya-04	0.00286709	0.000773931	3.70459	0.000211736
Nagara	Inabe-02	Toyo-02	0.00281494	0.000759665	3.70551	0.00021097
Shonai	Toyo-03	Kiso-02	0.0039837	0.00107502	3.70569	0.000210815
Miya-04	Nagara	Suzuka	0.00545304	0.00147136	3.70611	0.000210466
Kiso-01	Inabe-02	Shonai	0.00579182	0.00156267	3.70635	0.000210267
Shonai	Ibi	Inabe-02	0.00514899	0.00138675	3.71299	0.000204826
Inabe-01	Toyo-03	Miya-02	0.00499635	0.00134529	3.71395	0.000204046
Miya-04	Shonai	Suzuka	0.00653769	0.00175861	3.71753	0.000201183
Miya-04	Nagara	Kiso-02	0.00541624	0.00145585	3.72032	0.000198974
Kiso-01	Shonai	Suzuka	0.00527184	0.0014169	3.72068	0.000198689
Miya-04	Inabe-02	Suzuka	0.00585467	0.00157332	3.72122	0.000198259
Miya-04	Kiso-02	Yahagi	0.00337612	0.000906816	3.72304	0.000196836
Kiso-02	Kumozu	Suzuka	0.00346147	0.000929431	3.72429	0.000195867
Shonai	Inabe-02	Miya-02	0.00523585	0.00140557	3.72508	0.000195251
Kiso-02	Inabe-02	Toyo-02	0.00374071	0.00100365	3.72712	0.000193681
Miya-01	Inabe-02	Toyo-01	0.00422112	0.00113208	3.72864	0.000192514
Kiso-02	Shonai	Suzuka	0.00394273	0.00105701	3.73009	0.000191408
Kiso-01	Nagara	Miya-01	0.0041718	0.00111772	3.73243	0.000189639
Ibi	Inabe-01	Toyo-02	0.00290814	0.000779026	3.73304	0.00018918
Miya-04	Toyo-02	Suzuka	0.00559398	0.00149849	3.73307	0.00018916
Ibi	Kumozu	Toyo-02	0.00436445	0.00116889	3.73385	0.000188577
Inabe-01	Shonai	Miya-04	0.00269124	0.000720485	3.73531	0.000187481
Inabe-01	Miya-03	Yahagi	0.00432909	0.00115689	3.742	0.000182562
Miya-03	Miya-04	Miya-02	0.00371162	0.000990993	3.74535	0.00018014
Miya-03	Shonai	Toyo-01	0.00731502	0.00195206	3.74734	0.000178719
Miya-04	Kiso-01	Inabe-01	0.00546747	0.00145881	3.7479	0.000178319
Miya-01	Kumozu	Toyo-01	0.00489411	0.00130575	3.74813	0.000178159
Ibi	Inabe-01	Toyo-01	0.00279118	0.000744607	3.74852	0.000177879
Miya-04	Inabe-02	Toyo-02	0.00413248	0.0011022	3.74931	0.000177319
Nagara	Miya-02	Toyo-03	0.00497027	0.00132536	3.75011	0.000176756
Ibi	Suzuka	Miya-03	0.00292292	0.00077896	3.75234	0.000175193
Miya-04	Toyo-02	Shonai	0.00513919	0.00136903	3.7539	0.000174107
Inabe-01	Toyo-01	Miya-02	0.00406145	0.00108141	3.75571	0.00017285
Shonai	Inabe-02	Yahagi	0.0044657	0.00118766	3.76009	0.000169854
Inabe-01	Ibi	Kumozu	0.00267209	0.000710257	3.76215	0.000168459
Ibi	Miya-02	Toyo-02	0.00503039	0.00133689	3.76274	0.000168059
Ibi	Toyo-02	Miya-04	0.00473653	0.00125866	3.76315	0.000167784
Ibi	Miya-01	Toyo-03	0.00562425	0.00149396	3.76465	0.00016678
Miya-04	Nagara	Toyo-03	0.00346655	0.000920363	3.76651	0.000165546
Kiso-01	Inabe-01	Toyo-02	0.00527195	0.00139844	3.76988	0.000163329
Miya-04	Yahagi	Suzuka	0.00379814	0.0010073	3.77063	0.000162837
Kiso-01	Inabe-02	Miya-02	0.00574449	0.00152321	3.7713	0.000162401
Ibi	Toyo-03	Nagara	0.00269865	0.00071547	3.77185	0.000162039
Nagara	Yahagi	Miya-03	0.00427163	0.00113208	3.77325	0.000161136
Miya-02	Suzuka	Miya-01	0.00466971	0.0012372	3.77441	0.000160385
Nagara	Miya-01	Toyo-02	0.00452955	0.00119992	3.77486	0.000160097
Kiso-01	Inabe-02	Miya-03	0.00571855	0.00151224	3.78151	0.000155882
Kiso-01	Nagara	Yahagi	0.00386703	0.00102243	3.78221	0.000155444
Inabe-01	Miya-04	Kumozu	0.00314473	0.000831345	3.7827	0.000155137
Kiso-01	Kumozu	Inabe-02	0.00526354	0.0013914	3.78291	0.000155005
Miya-04	Ibi	Suzuka	0.00588185	0.00155469	3.78329	0.000154771
Miya-04	Ibi	Toyo-03	0.0034565	0.000913084	3.78553	0.000153383
Nagara	Inabe-01	Toyo-01	0.00244993	0.000647164	3.78564	0.000153316
Inabe-01	Toyo-03	Nagara	0.00249262	0.00065838	3.78599	0.000153099
Nagara	Miya-02	Shonai	0.0029494	0.000778967	3.7863	0.000152908
Miya-04	Nagara	Inabe-01	0.00555663	0.00146733	3.78689	0.000152542
Ibi	Yahagi	Kiso-01	0.00317193	0.000836767	3.7907	0.000150223
Kiso-01	Inabe-02	Toyo-01	0.00577004	0.00152207	3.79091	0.000150095
Miya-03	Ibi	Toyo-01	0.00626213	0.00165175	3.7912	0.000149921
Miya-04	Kiso-02	Shonai	0.00561722	0.00148159	3.79135	0.000149832
Miya-01	Shonai	Toyo-01	0.0052413	0.00138214	3.79215	0.000149349
Ibi	Kiso-02	Yahagi	0.00349952	0.000922609	3.79307	0.000148798
Kiso-01	Ibi	Kiso-02	0.00443431	0.00116878	3.79396	0.000148263
Ibi	Toyo-03	Miya-03	0.00537397	0.00141542	3.79674	0.00014661
Ibi	Miya-02	Suzuka	0.00323425	0.000851773	3.79707	0.000146414
Kiso-01	Kiso-02	Inabe-01	0.00525909	0.00138484	3.79761	0.000146098
Nagara	Kiso-02	Miya-04	0.00272504	0.000716533	3.80309	0.000142903
Ibi	Miya-01	Toyo-02	0.00527243	0.00138618	3.80357	0.000142628
Inabe-02	Suzuka	Miya-01	0.00408848	0.00107391	3.80709	0.000140614
Miya-04	Inabe-01	Suzuka	0.00586557	0.00153732	3.81546	0.000135929
Shonai	Toyo-01	Inabe-02	0.00409793	0.00107366	3.81679	0.000135197
Inabe-02	Miya-02	Kiso-02	0.00424328	0.00111109	3.81902	0.000133985
Shonai	Miya-03	Inabe-02	0.00553425	0.00144751	3.8233	0.000131678
Nagara	Ibi	Suzuka	0.00233044	0.000609496	3.82356	0.000131541
Shonai	Miya-02	Inabe-01	0.00550627	0.00144004	3.82369	0.000131467
Kiso-01	Toyo-02	Suzuka	0.00571404	0.00149379	3.82519	0.000130673
Kiso-02	Suzuka	Kiso-01	0.00368432	0.000962838	3.82652	0.000129969
Kiso-02	Miya-02	Suzuka	0.0032228	0.000841795	3.82849	0.000128934
Yahagi	Toyo-01	Suzuka	0.00531213	0.00138742	3.82879	0.000128777
Kiso-01	Ibi	Miya-01	0.0046173	0.00120424	3.83421	0.000125969
Miya-04	Ibi	Kiso-02	0.00559299	0.00145702	3.83865	0.000123712
Inabe-01	Toyo-02	Kumozu	0.00412841	0.00107523	3.83957	0.000123251
Kiso-02	Miya-01	Suzuka	0.00295024	0.000768257	3.84017	0.000122951
Nagara	Suzuka	Kiso-01	0.00279079	0.000726717	3.84026	0.000122902
Miya-02	Miya-01	Yahagi	0.00473132	0.00123191	3.84063	0.00012272
Nagara	Toyo-01	Miya-04	0.00434664	0.00113016	3.84603	0.000120048
Ibi	Kumozu	Miya-04	0.00350631	0.000911644	3.84614	0.000119995
Miya-04	Kiso-02	Toyo-03	0.00370202	0.000962073	3.84796	0.000119103
Kiso-02	Suzuka	Miya-03	0.00297141	0.0007721	3.84848	0.000118853
Nagara	Kumozu	Miya-02	0.00311599	0.000809175	3.85082	0.000117721
Ibi	Yahagi	Suzuka	0.00363268	0.000943279	3.85112	0.000117579
Inabe-01	Toyo-01	Kumozu	0.00367278	0.00095303	3.8538	0.000116301
Inabe-01	Nagara	Yahagi	0.00244207	0.000633392	3.85554	0.000115476
Inabe-02	Kiso-02	Kumozu	0.0040464	0.0010489	3.85774	0.00011444
Kiso-02	Shonai	Ibi	0.00399496	0.00103397	3.86371	0.00011168
Nagara	Yahagi	Shonai	0.0035274	0.00091278	3.86446	0.000111337
Inabe-01	Miya-03	Kiso-01	0.00249158	0.000644565	3.86552	0.000110853
Kiso-01	Inabe-02	Miya-04	0.00574911	0.00148667	3.86711	0.000110131
Ibi	Toyo-03	Miya-04	0.00547174	0.0014145	3.86831	0.000109593
Kumozu	Toyo-02	Kiso-01	0.00560112	0.00144677	3.87147	0.000108182
Kiso-01	Ibi	Miya-04	0.00473244	0.0012219	3.87302	0.000107496
Kiso-02	Yahagi	Suzuka	0.00344429	0.000888975	3.87445	0.000106867
Inabe-01	Miya-03	Kumozu	0.00324045	0.000836068	3.87582	0.000106265
Shonai	Miya-04	Inabe-02	0.00532209	0.00137241	3.87792	0.000105353
Inabe-01	Kiso-01	Miya-02	0.00248794	0.000641468	3.87851	0.000105097
Kiso-01	Ibi	Toyo-02	0.00482282	0.00124304	3.87987	0.000104511
Miya-03	Nagara	Toyo-01	0.00624884	0.00160997	3.88134	0.000103883
Yahagi	Miya-02	Toyo-02	0.00472278	0.00121668	3.88168	0.000103738
Inabe-01	Kiso-01	Kiso-02	0.00253288	0.000652475	3.88196	0.000103618
Kiso-01	Ibi	Miya-02	0.00491151	0.0012647	3.88353	0.000102952
Inabe-02	Toyo-01	Suzuka	0.00515011	0.00132582	3.88446	0.000102557
Inabe-01	Toyo-01	Miya-03	0.00426796	0.00109817	3.88642	0.000101733
Inabe-02	Inabe-01	Kiso-01	0.00304654	0.000783844	3.88667	0.000101629
Shonai	Toyo-03	Miya-04	0.0058989	0.00151594	3.89126	9.97262e-05
Inabe-02	Miya-04	Kiso-02	0.00407228	0.00104628	3.89214	9.93658e-05
Ibi	Shonai	Nagara	0.00256455	0.000658627	3.89378	9.86936e-05
Kiso-01	Inabe-01	Toyo-01	0.00578733	0.00148575	3.89521	9.81138e-05
Shonai	Ibi	Miya-02	0.005667	0.00145451	3.89616	9.77298e-05
Inabe-02	Miya-03	Kiso-02	0.00431801	0.00110814	3.89662	9.75451e-05
Nagara	Kiso-02	Miya-01	0.00258613	0.000663512	3.89764	9.71357e-05
Miya-03	Ibi	Toyo-03	0.00559502	0.00143387	3.90205	9.53823e-05
Nagara	Kiso-02	Toyo-02	0.00297365	0.000761142	3.90683	9.3515e-05
Miya-04	Yahagi	Toyo-01	0.00474949	0.0012151	3.90871	9.27906e-05
Ibi	Miya-03	Nagara	0.00259412	0.000663632	3.90897	9.26915e-05
Kiso-01	Nagara	Miya-02	0.00443898	0.00113502	3.91091	9.19475e-05
Miya-04	Kumozu	Toyo-03	0.0035616	0.000910584	3.91134	9.17859e-05
Miya-02	Miya-03	Miya-04	0.00340896	0.000871448	3.91183	9.15981e-05
Inabe-02	Suzuka	Miya-04	0.0040988	0.00104743	3.9132	9.10827e-05
Ibi	Kiso-02	Nagara	0.00251185	0.000641858	3.9134	9.1005e-05
Inabe-02	Suzuka	Miya-03	0.00429369	0.00109698	3.91411	9.07384e-05
Ibi	Miya-02	Nagara	0.00262457	0.000670423	3.91479	9.04822e-05
Ibi	Suzuka	Miya-04	0.00304639	0.000778146	3.91494	9.04285e-05
Inabe-02	Kiso-02	Miya-01	0.00413398	0.00105592	3.91506	9.03824e-05
Kiso-01	Ibi	Inabe-02	0.00481638	0.00122985	3.91622	8.99469e-05
Kiso-01	Miya-01	Kumozu	0.00561273	0.00143291	3.91701	8.96533e-05
Miya-04	Inabe-01	Toyo-02	0.00406618	0.00103781	3.91803	8.92758e-05
Inabe-02	Toyo-02	Kiso-02	0.00437303	0.00111591	3.91881	8.89882e-05
Nagara	Kumozu	Toyo-02	0.00373232	0.000952064	3.92024	8.84596e-05
Ibi	Miya-01	Nagara	0.0026516	0.000676225	3.92118	8.81164e-05
Kiso-02	Inabe-01	Kiso-01	0.00365591	0.000932171	3.92193	8.78429e-05
Miya-03	Kumozu	Toyo-01	0.00674648	0.00171958	3.92333	8.73343e-05
Miya-03	Kiso-01	Toyo-03	0.00608468	0.0015506	3.92408	8.7062e-05
Miya-04	Kiso-02	Inabe-02	0.0058812	0.00149841	3.92496	8.67454e-05
Shonai	Toyo-01	Kiso-02	0.00436907	0.00111315	3.92497	8.67418e-05
Toyo-03	Miya-03	Toyo-02	0.00461558	0.00117595	3.92497	8.67395e-05
Inabe-02	Inabe-01	Nagara	0.00288697	0.000734665	3.92964	8.50727e-05
Miya-03	Toyo-02	Suzuka	0.00822368	0.00208856	3.93749	8.23389e-05
Kiso-01	Nagara	Miya-04	0.00432394	0.00109784	3.93858	8.19648e-05
Kiso-01	Inabe-02	Toyo-02	0.00578026	0.00146754	3.93874	8.1912e-05
Miya-01	Toyo-02	Kiso-01	0.00475145	0.00120586	3.9403	8.13793e-05
Miya-02	Miya-01	Kumozu	0.00499738	0.00126759	3.94244	8.06584e-05
Miya-04	Kiso-02	Inabe-01	0.0058431	0.00148084	3.94581	7.95308e-05
Kiso-01	Kumozu	Toyo-03	0.00555436	0.00140755	3.94613	7.94254e-05
Kiso-01	Toyo-02	Miya-03	0.00649556	0.00164586	3.94661	7.92667e-05
Ibi	Miya-02	Toyo-01	0.00461272	0.00116864	3.94708	7.91092e-05
Ibi	Miya-01	Shonai	0.00361211	0.000913822	3.95275	7.72586e-05
Kiso-01	Nagara	Inabe-01	0.0044131	0.00111607	3.95413	7.68134e-05
Miya-03	Inabe-02	Toyo-03	0.00568755	0.0014377	3.95601	7.62106e-05
Yahagi	Toyo-01	Kiso-02	0.00504125	0.0012739	3.95734	7.57885e-05
Kumozu	Toyo-02	Miya-03	0.00635655	0.0016062	3.95752	7.57326e-05
Shonai	Miya-03	Inabe-01	0.00582696	0.00147232	3.95768	7.56828e-05
Ibi	Inabe-01	Miya-03	0.00273915	0.000691929	3.95872	7.53518e-05
Kiso-02	Suzuka	Miya-04	0.00302226	0.000763109	3.96046	7.48062e-05
Shonai	Miya-04	Ibi	0.00556955	0.00140601	3.96125	7.4559e-05
Toyo-03	Suzuka	Toyo-01	0.00497497	0.00125581	3.96156	7.44623e-05
Yahagi	Toyo-01	Miya-04	0.00485835	0.00122454	3.96747	7.26389e-05
Inabe-01	Toyo-01	Miya-04	0.00429241	0.00108176	3.96798	7.24847e-05
Kiso-01	Ibi	Miya-03	0.00502024	0.00126428	3.97082	7.16254e-05
Kiso-01	Ibi	Yahagi	0.00444662	0.00111979	3.97096	7.15845e-05
Ibi	Yahagi	Shonai	0.00401923	0.00101155	3.97333	7.08738e-05
Kiso-01	Nagara	Miya-03	0.00451726	0.00113644	3.97491	7.04067e-05
Yahagi	Toyo-01	Miya-01	0.0055131	0.00138581	3.97824	6.94278e-05
Kiso-02	Toyo-02	Miya-03	0.00509657	0.00128106	3.97839	6.93845e-05
Miya-03	Kiso-01	Toyo-02	0.00689536	0.00173318	3.97844	6.9368e-05
Nagara	Yahagi	Suzuka	0.00344562	0.000866009	3.97873	6.92843e-05
Miya-03	Kiso-02	Toyo-03	0.00591316	0.00148558	3.98038	6.8805e-05
Miya-01	Toyo-01	Suzuka	0.00528275	0.00132718	3.98043	6.87895e-05
Yahagi	Toyo-01	Miya-03	0.00546274	0.00137214	3.98117	6.85764e-05
Nagara	Kiso-02	Toyo-03	0.00296051	0.000742631	3.98651	6.70524e-05
Miya-03	Inabe-01	Toyo-03	0.00580267	0.00145536	3.98711	6.68838e-05
Inabe-01	Kiso-01	Miya-01	0.00279754	0.00070137	3.98868	6.64427e-05
Miya-04	Nagara	Kumozu	0.00527418	0.00132153	3.99097	6.58044e-05
Ibi	Inabe-01	Suzuka	0.0030174	0.000755945	3.99155	6.56415e-05
Nagara	Inabe-02	Yahagi	0.00255527	0.000639935	3.99302	6.52381e-05
Inabe-01	Toyo-01	Miya-01	0.00500823	0.00125418	3.99323	6.51793e-05
Miya-01	Toyo-01	Kiso-02	0.00451782	0.00113109	3.9942	6.49125e-05
Nagara	Kiso-02	Yahagi	0.00306039	0.000766156	3.99448	6.48367e-05
Nagara	Shonai	Miya-04	0.00298282	0.000746308	3.99678	6.42108e-05
Shonai	Toyo-03	Miya-01	0.00608505	0.00152163	3.99904	6.35999e-05
Kiso-01	Kiso-02	Inabe-02	0.00573919	0.00143509	3.99919	6.35609e-05
Kiso-01	Nagara	Toyo-02	0.00440724	0.00110179	4.00008	6.3321e-05
Kiso-01	Kumozu	Yahagi	0.00572175	0.00142968	4.00213	6.27744e-05
Inabe-01	Miya-01	Yahagi	0.00501899	0.0012539	4.00272	6.26184e-05
Nagara	Inabe-02	Shonai	0.00323859	0.000809078	4.00281	6.25943e-05
Shonai	Kiso-02	Toyo-02	0.00452888	0.0011309	4.00466	6.21074e-05
Ibi	Inabe-02	Miya-03	0.00350048	0.000873418	4.0078	6.1287e-05
Miya-03	Nagara	Toyo-03	0.00569955	0.00142137	4.00991	6.07416e-05
Shonai	Miya-04	Inabe-01	0.00559096	0.0013942	4.01014	6.06817e-05
Inabe-02	Toyo-02	Kiso-01	0.00489686	0.00122087	4.01095	6.04752e-05
Ibi	Shonai	Miya-03	0.00311522	0.000776658	4.01106	6.04473e-05
Miya-03	Kumozu	Inabe-02	0.00719578	0.00179397	4.0111	6.04371e-05
Kiso-01	Toyo-03	Miya-04	0.00711621	0.00177243	4.01494	5.94597e-05
Miya-03	Toyo-03	Suzuka	0.00714833	0.00178017	4.01553	5.93114e-05
Inabe-02	Nagara	Kiso-02	0.00421432	0.00104937	4.01605	5.91822e-05
Miya-03	Ibi	Inabe-02	0.00746851	0.00185922	4.01701	5.89402e-05
Miya-04	Toyo-01	Toyo-03	0.00705401	0.00175592	4.01728	5.88736e-05
Miya-03	Inabe-02	Toyo-02	0.00695707	0.00173115	4.01876	5.85048e-05
Miya-04	Ibi	Inabe-01	0.00589457	0.0014667	4.01893	5.84637e-05
Kiso-01	Miya-01	Toyo-03	0.00715358	0.00177978	4.01936	5.83557e-05
Inabe-02	Miya-02	Suzuka	0.00447034	0.00111118	4.02307	5.74435e-05
Ibi	Miya-04	Nagara	0.0026886	0.00066813	4.02406	5.72034e-05
Ibi	Kumozu	Miya-02	0.00369118	0.000917089	4.02489	5.70028e-05
Inabe-02	Suzuka	Nagara	0.00427765	0.00106221	4.02712	5.64638e-05
Nagara	Shonai	Toyo-03	0.00446942	0.00110912	4.02968	5.58526e-05
Miya-04	Kiso-01	Ibi	0.00604213	0.00149938	4.02976	5.58348e-05
Yahagi	Toyo-02	Kiso-01	0.00527028	0.00130737	4.03121	5.54915e-05
Kiso-02	Suzuka	Nagara	0.00305906	0.000758661	4.03219	5.52603e-05
Ibi	Kumozu	Nagara	0.00254085	0.000630113	4.03237	5.52173e-05
Shonai	Toyo-03	Miya-02	0.00622787	0.00154356	4.03475	5.46599e-05
Inabe-02	Toyo-02	Miya-03	0.00567387	0.00140506	4.03816	5.38718e-05
Inabe-01	Miya-04	Kiso-01	0.00248486	0.000615241	4.03884	5.37151e-05
Shonai	Miya-01	Inabe-02	0.00511811	0.00126712	4.03915	5.36446e-05
Miya-03	Kumozu	Suzuka	0.00741422	0.00183458	4.04137	5.31409e-05
Ibi	Miya-01	Inabe-02	0.00358123	0.000886127	4.04144	5.31239e-05
Miya-04	Ibi	Kumozu	0.00542193	0.00134129	4.04233	5.29231e-05
Inabe-02	Toyo-02	Shonai	0.00543022	0.00134331	4.04241	5.29045e-05
Miya-01	Inabe-01	Toyo-01	0.00464034	0.00114779	4.04285	5.28045e-05
Miya-02	Toyo-03	Miya-01	0.0050265	0.00124298	4.04392	5.25657e-05
Kiso-02	Kiso-01	Ibi	0.00448069	0.00110728	4.04655	5.19773e-05
Miya-03	Inabe-01	Toyo-02	0.00686693	0.00169617	4.0485	5.15468e-05
Ibi	Miya-02	Toyo-03	0.00570325	0.00140753	4.05197	5.07885e-05
Yahagi	Toyo-02	Miya-04	0.00466663	0.00115061	4.05579	4.99647e-05
Yahagi	Toyo-02	Miya-03	0.00512451	0.00126305	4.05726	4.96524e-05
Shonai	Inabe-02	Toyo-02	0.00431539	0.00106351	4.05767	4.95644e-05
Inabe-02	Toyo-01	Kiso-02	0.00443068	0.00109165	4.05869	4.93489e-05
Kiso-01	Kumozu	Miya-04	0.00565112	0.00139222	4.05908	4.92657e-05
Miya-02	Miya-03	Miya-01	0.0046498	0.00114501	4.06094	4.88763e-05
Nagara	Inabe-02	Toyo-03	0.0026312	0.000647686	4.06246	4.85583e-05
Shonai	Miya-02	Toyo-02	0.00610417	0.00150203	4.06396	4.82477e-05
Kiso-01	Toyo-03	Miya-03	0.00730624	0.00179686	4.06611	4.78042e-05
Shonai	Suzuka	Miya-01	0.00410005	0.00100823	4.06657	4.77098e-05
Kiso-01	Kumozu	Miya-03	0.00574013	0.00141095	4.06826	4.73655e-05
Miya-04	Kiso-01	Kiso-02	0.00589112	0.00144505	4.07677	4.56648e-05
Inabe-01	Miya-04	Nagara	0.0023957	0.000587517	4.07767	4.54898e-05
Yahagi	Toyo-02	Miya-01	0.005339	0.00130886	4.07912	4.52071e-05
Miya-03	Ibi	Kiso-02	0.00770636	0.00188906	4.07946	4.51405e-05
Kumozu	Suzuka	Miya-01	0.0062972	0.00154217	4.08334	4.43925e-05
Shonai	Miya-04	Toyo-02	0.00571286	0.0013986	4.0847	4.41333e-05
Inabe-02	Toyo-03	Kiso-02	0.00454363	0.00111219	4.0853	4.40191e-05
Ibi	Inabe-02	Toyo-03	0.00359301	0.000879452	4.08551	4.39797e-05
Inabe-01	Kiso-01	Yahagi	0.00298814	0.000731307	4.08603	4.38817e-05
Kiso-01	Toyo-02	Miya-04	0.00667324	0.00163308	4.08629	4.38325e-05
Kiso-01	Shonai	Toyo-03	0.00658211	0.00160957	4.08935	4.32582e-05
Shonai	Toyo-03	Miya-03	0.00633165	0.00154683	4.0933	4.25271e-05
Miya-03	Nagara	Kiso-02	0.00762409	0.0018625	4.09347	4.24959e-05
Miya-03	Nagara	Suzuka	0.00771174	0.0018831	4.09524	4.21739e-05
Miya-01	Toyo-01	Ibi	0.0046853	0.00114398	4.09561	4.21051e-05
Miya-03	Ibi	Shonai	0.00785377	0.00191724	4.09638	4.19653e-05
Miya-02	Shonai	Miya-01	0.00516932	0.00126123	4.09862	4.1562e-05
Shonai	Miya-03	Ibi	0.00610007	0.00148803	4.09944	4.14153e-05
Ibi	Toyo-01	Miya-03	0.00470686	0.00114802	4.09997	4.13203e-05
Miya-03	Nagara	Inabe-02	0.00772779	0.00188482	4.10002	4.1312e-05
Miya-03	Inabe-02	Yahagi	0.00601142	0.00146618	4.10005	4.13059e-05
Ibi	Yahagi	Miya-03	0.00479303	0.00116896	4.10023	4.12731e-05
Miya-03	Inabe-02	Suzuka	0.00833725	0.00203233	4.10231	4.09041e-05
Shonai	Kiso-02	Miya-02	0.00531959	0.00129548	4.10627	4.02091e-05
Shonai	Toyo-03	Inabe-01	0.00400745	0.000975777	4.10693	4.00955e-05
Miya-04	Yahagi	Toyo-03	0.00457568	0.00111408	4.10714	4.00587e-05
Shonai	Miya-03	Toyo-02	0.0057779	0.00140674	4.1073	4.00313e-05
Kiso-01	Miya-02	Toyo-02	0.00714617	0.00173976	4.10755	3.99875e-05
Inabe-01	Nagara	Miya-02	0.00251381	0.000611981	4.10767	3.99669e-05
Miya-04	Kiso-01	Suzuka	0.00655318	0.00159424	4.11054	3.94741e-05
Ibi	Inabe-01	Nagara	0.00235066	0.000571773	4.11118	3.9365e-05
Miya-03	Kiso-02	Kumozu	0.00692417	0.0016841	4.11149	3.93119e-05
Kiso-01	Shonai	Toyo-01	0.00653241	0.00158752	4.11484	3.87445e-05
Kiso-01	Nagara	Inabe-02	0.00457268	0.00111122	4.11502	3.87152e-05
Inabe-02	Suzuka	Kumozu	0.00451214	0.00109601	4.11688	3.84034e-05
Inabe-01	Miya-04	Yahagi	0.00495793	0.00120357	4.11935	3.79946e-05
Miya-03	Ibi	Suzuka	0.00804607	0.00195291	4.12003	3.78816e-05
Inabe-02	Shonai	Kiso-02	0.00415954	0.00100937	4.12093	3.77354e-05
Miya-03	Inabe-01	Suzuka	0.00832431	0.00201924	4.12249	3.748e-05
Toyo-03	Kumozu	Toyo-01	0.00623574	0.00151138	4.12585	3.69362e-05
Ibi	Inabe-02	Miya-02	0.00363516	0.000881017	4.12609	3.68981e-05
Nagara	Miya-01	Inabe-02	0.00266647	0.000646073	4.12719	3.67221e-05
Inabe-01	Nagara	Miya-01	0.00255624	0.000619121	4.12882	3.64629e-05
Inabe-02	Toyo-03	Miya-04	0.00672281	0.00162791	4.12972	3.63204e-05
Kiso-01	Ibi	Kumozu	0.00503093	0.00121811	4.13009	3.62617e-05
Ibi	Inabe-02	Suzuka	0.00379167	0.000917962	4.13053	3.61929e-05
Miya-02	Toyo-02	Miya-01	0.00534754	0.00129434	4.13149	3.60424e-05
Miya-04	Yahagi	Toyo-02	0.00494121	0.00119596	4.13159	3.60268e-05
Kiso-02	Inabe-01	Toyo-02	0.0037125	0.000898014	4.13412	3.56311e-05
Ibi	Kiso-02	Shonai	0.00366998	0.000887707	4.13422	3.56164e-05
Nagara	Inabe-02	Miya-03	0.00264321	0.000638926	4.13695	3.51953e-05
Inabe-02	Toyo-02	Miya-04	0.00582099	0.00140693	4.13736	3.5132e-05
Inabe-01	Miya-03	Nagara	0.00259574	0.000627296	4.13798	3.5038e-05
Ibi	Miya-02	Inabe-01	0.00285153	0.000688423	4.14212	3.44116e-05
Inabe-02	Shonai	Toyo-01	0.00564768	0.00136316	4.14309	3.42659e-05
Toyo-03	Shonai	Toyo-01	0.00508101	0.00122582	4.14498	3.39849e-05
Yahagi	Shonai	Toyo-01	0.00569779	0.0013745	4.14535	3.39299e-05
Miya-03	Nagara	Shonai	0.00782421	0.0018859	4.14879	3.34242e-05
Miya-02	Kiso-02	Miya-01	0.00494228	0.00119055	4.15126	3.30651e-05
Shonai	Toyo-01	Suzuka	0.0041415	0.000997563	4.15162	3.30125e-05
Miya-01	Kumozu	Inabe-02	0.0060999	0.00146855	4.15368	3.27169e-05
Miya-03	Kumozu	Inabe-01	0.00734166	0.0017668	4.15534	3.24803e-05
Kiso-01	Miya-02	Toyo-03	0.00752679	0.00181125	4.15558	3.24461e-05
Kiso-01	Ibi	Toyo-01	0.00545516	0.00131223	4.15716	3.22231e-05
Kiso-01	Yahagi	Miya-03	0.00664134	0.00159675	4.15929	3.19242e-05
Miya-03	Nagara	Inabe-01	0.00798638	0.00191859	4.16262	3.14618e-05
Ibi	Toyo-01	Miya-04	0.00502583	0.00120677	4.16469	3.11775e-05
Kumozu	Miya-02	Toyo-02	0.00673223	0.00161644	4.16485	3.11558e-05
Kiso-01	Kumozu	Miya-02	0.00601506	0.00144358	4.16677	3.08948e-05
Kumozu	Miya-02	Kiso-01	0.00618571	0.00148277	4.17172	3.02309e-05
Nagara	Inabe-02	Suzuka	0.00326872	0.000783286	4.17308	3.00505e-05
Miya-03	Kiso-01	Inabe-02	0.00767237	0.0018379	4.17453	2.98599e-05
Ibi	Yahagi	Nagara	0.00251751	0.000602855	4.17598	2.96709e-05
Kiso-01	Nagara	Kumozu	0.00447468	0.00107086	4.17857	2.93342e-05
Inabe-01	Kumozu	Miya-02	0.00351174	0.00084035	4.1789	2.9292e-05
Shonai	Kiso-01	Toyo-02	0.00432694	0.00103532	4.17933	2.92364e-05
Miya-03	Kumozu	Shonai	0.00745778	0.00178409	4.18016	2.91307e-05
Kiso-02	Inabe-02	Kiso-01	0.0031758	0.00075919	4.18314	2.87505e-05
Inabe-02	Shonai	Suzuka	0.00510654	0.0012207	4.18328	2.87333e-05
Kiso-02	Toyo-02	Kiso-01	0.00369964	0.000884153	4.18438	2.85942e-05
Kumozu	Toyo-01	Kiso-01	0.00554137	0.00132378	4.18602	2.83885e-05
Inabe-02	Shonai	Kumozu	0.00447335	0.00106861	4.18614	2.83744e-05
Miya-04	Nagara	Toyo-02	0.00418462	0.000999495	4.18674	2.82994e-05
Kiso-01	Kumozu	Toyo-01	0.0066594	0.00159052	4.18692	2.82763e-05
Miya-03	Toyo-02	Shonai	0.00817594	0.00195255	4.18732	2.8227e-05
Miya-03	Shonai	Toyo-03	0.00762219	0.00181935	4.18952	2.79544e-05
Inabe-02	Shonai	Miya-03	0.00421136	0.00100498	4.19047	2.78374e-05
Shonai	Ibi	Inabe-01	0.00620303	0.00148007	4.19103	2.77691e-05
Ibi	Miya-01	Inabe-01	0.00283614	0.000676235	4.19401	2.74062e-05
Nagara	Inabe-01	Toyo-03	0.00248773	0.000593116	4.19434	2.73668e-05
Inabe-02	Suzuka	Ibi	0.00487125	0.00116007	4.19911	2.67962e-05
Inabe-02	Ibi	Kiso-02	0.00455586	0.00108494	4.19917	2.67891e-05
Toyo-03	Kiso-01	Toyo-01	0.00513071	0.00122181	4.19926	2.67784e-05
Kiso-01	Toyo-02	Shonai	0.00632518	0.00150621	4.19939	2.67633e-05
Inabe-02	Toyo-03	Miya-03	0.0069434	0.00165316	4.20007	2.66835e-05
Kiso-01	Ibi	Inabe-01	0.00515954	0.00122837	4.20032	2.66539e-05
Inabe-02	Toyo-02	Suzuka	0.0055603	0.00132366	4.20069	2.661e-05
Miya-03	Inabe-01	Shonai	0.00812688	0.00193322	4.2038	2.62473e-05
Miya-01	Toyo-01	Nagara	0.00461452	0.00109749	4.2046	2.6155e-05
Kiso-02	Miya-02	Toyo-02	0.00579598	0.00137834	4.20505	2.61029e-05
Miya-02	Inabe-01	Miya-01	0.00509011	0.00120998	4.20677	2.59042e-05
Kiso-01	Miya-01	Toyo-02	0.007094	0.00168477	4.21066	2.54628e-05
Miya-03	Kumozu	Toyo-03	0.00589892	0.00140073	4.21131	2.53891e-05
Miya-03	Kiso-01	Inabe-01	0.00809054	0.00192114	4.21133	2.5387e-05
Miya-03	Shonai	Suzuka	0.00923243	0.00219206	4.21175	2.53397e-05
Kumozu	Miya-02	Suzuka	0.00662487	0.00157275	4.21228	2.52808e-05
Miya-03	Ibi	Yahagi	0.00617596	0.00146614	4.2124	2.52676e-05
Toyo-03	Miya-02	Toyo-01	0.00496475	0.001178	4.21457	2.50255e-05
Kumozu	Shonai	Miya-03	0.00665366	0.00157871	4.21461	2.50212e-05
Inabe-02	Toyo-01	Kiso-01	0.00490709	0.00116194	4.2232	2.40861e-05
Shonai	Toyo-01	Kumozu	0.00592753	0.00140265	4.22596	2.37922e-05
Nagara	Inabe-02	Miya-02	0.00274742	0.000649889	4.22753	2.36274e-05
Kumozu	Toyo-02	Ibi	0.00539302	0.00127547	4.22826	2.35501e-05
Miya-04	Kiso-01	Nagara	0.00645063	0.00152548	4.2286	2.35154e-05
Miya-04	Ibi	Toyo-02	0.00419171	0.000990965	4.22993	2.33765e-05
Shonai	Miya-04	Kiso-02	0.00523482	0.00123753	4.23004	2.33647e-05
Miya-01	Kumozu	Shonai	0.00594575	0.0014048	4.23247	2.31144e-05
Miya-01	Inabe-02	Toyo-02	0.00513536	0.0012133	4.23257	2.31037e-05
Kiso-01	Nagara	Toyo-01	0.00493888	0.00116676	4.233	2.30593e-05
Toyo-03	Suzuka	Toyo-02	0.00569093	0.00134422	4.23364	2.29944e-05
Kumozu	Miya-02	Shonai	0.00670306	0.00158288	4.23472	2.28837e-05
Nagara	Miya-01	Shonai	0.00298619	0.000704791	4.23699	2.2654e-05
Miya-03	Kiso-02	Inabe-01	0.00825099	0.0019435	4.24543	2.18171e-05
Miya-03	Ibi	Toyo-02	0.00669794	0.00157765	4.24552	2.18085e-05
Toyo-03	Kiso-01	Toyo-02	0.00542626	0.00127749	4.24758	2.16089e-05
Shonai	Miya-03	Kiso-02	0.00569273	0.00133904	4.25134	2.12493e-05
Inabe-02	Yahagi	Kiso-02	0.00471944	0.00111	4.25176	2.12094e-05
Shonai	Toyo-03	Kumozu	0.00477279	0.00112249	4.25197	2.11896e-05
Miya-04	Nagara	Ibi	0.00623964	0.00146725	4.2526	2.11302e-05
Toyo-02	Toyo-01	Suzuka	0.00659577	0.001551	4.25261	2.11295e-05
Miya-03	Yahagi	Inabe-01	0.00625303	0.00147012	4.25342	2.10529e-05
Nagara	Inabe-01	Suzuka	0.00299718	0.000704541	4.25409	2.09901e-05
Ibi	Inabe-02	Yahagi	0.00333594	0.000784015	4.25495	2.09095e-05
Shonai	Toyo-03	Ibi	0.0040729	0.000956996	4.25592	2.08187e-05
Miya-03	Nagara	Yahagi	0.00609936	0.00143177	4.26001	2.04416e-05
Kumozu	Inabe-02	Miya-02	0.00666666	0.00156422	4.26197	2.02636e-05
Miya-02	Ibi	Miya-01	0.0051055	0.00119752	4.26339	2.01351e-05
Kiso-02	Toyo-03	Miya-03	0.0061955	0.00145316	4.26346	2.01286e-05
Nagara	Toyo-03	Suzuka	0.00410802	0.000963466	4.2638	2.00981e-05
Miya-01	Inabe-02	Ibi	0.00664817	0.00155908	4.26416	2.00657e-05
Miya-03	Inabe-02	Shonai	0.00841959	0.00197409	4.26505	1.99856e-05
Shonai	Suzuka	Inabe-02	0.00463907	0.00108738	4.26628	1.98763e-05
Miya-03	Yahagi	Suzuka	0.00688572	0.00161398	4.2663	1.98739e-05
Kumozu	Toyo-02	Miya-04	0.00662323	0.00155216	4.26711	1.9802e-05
Kumozu	Miya-02	Ibi	0.00606629	0.00142158	4.2673	1.97853e-05
Inabe-02	Miya-02	Shonai	0.00450976	0.00105676	4.26751	1.97667e-05
Miya-02	Miya-01	Inabe-02	0.00505158	0.00118337	4.26881	1.96521e-05
Miya-04	Kiso-02	Toyo-02	0.00443324	0.00103846	4.26907	1.96292e-05
Nagara	Miya-01	Toyo-01	0.00490191	0.00114792	4.27027	1.95238e-05
Ibi	Inabe-01	Toyo-03	0.0029468	0.000689831	4.27178	1.93923e-05
Miya-03	Kiso-01	Shonai	0.00834632	0.00195184	4.27613	1.90172e-05
Inabe-02	Inabe-01	Ibi	0.00338971	0.000791071	4.28496	1.82772e-05
Kiso-02	Toyo-02	Ibi	0.00408815	0.000953904	4.28571	1.82157e-05
Yahagi	Toyo-01	Inabe-02	0.00533001	0.00124349	4.28633	1.81652e-05
Nagara	Miya-01	Yahagi	0.00500104	0.00116649	4.28723	1.80912e-05
Inabe-02	Yahagi	Kumozu	0.00615495	0.00143492	4.28941	1.79152e-05
Miya-03	Ibi	Inabe-01	0.00822984	0.00191771	4.29148	1.77485e-05
Kumozu	Inabe-02	Toyo-02	0.00611785	0.0014252	4.29261	1.76584e-05
Miya-01	Shonai	Ibi	0.00661729	0.00154094	4.29434	1.75218e-05
Miya-03	Nagara	Toyo-02	0.00678534	0.00158006	4.29434	1.75211e-05
Ibi	Miya-02	Shonai	0.00354829	0.000826136	4.29504	1.7466e-05
Kumozu	Toyo-02	Nagara	0.00553367	0.00128746	4.29814	1.72235e-05
Miya-04	Kiso-02	Suzuka	0.00690041	0.00160527	4.29859	1.71891e-05
Yahagi	Toyo-01	Kumozu	0.00547802	0.00127435	4.29867	1.71827e-05
Ibi	Kiso-02	Suzuka	0.00435381	0.00101254	4.29987	1.70899e-05
Kumozu	Toyo-02	Miya-01	0.00708238	0.00164667	4.30104	1.69999e-05
Inabe-02	Shonai	Miya-04	0.00442352	0.00102841	4.3013	1.69798e-05
Kiso-02	Inabe-02	Shonai	0.0039542	0.000918767	4.30381	1.67882e-05
Nagara	Inabe-01	Miya-03	0.00238461	0.00055395	4.30475	1.67178e-05
Kiso-02	Inabe-02	Toyo-01	0.00368306	0.000855318	4.30607	1.66177e-05
Inabe-02	Toyo-03	Miya-01	0.00711293	0.00165086	4.30862	1.64277e-05
Nagara	Kiso-02	Shonai	0.00318381	0.000738939	4.30862	1.64276e-05
Miya-02	Suzuka	Miya-04	0.00384634	0.000892444	4.3099	1.63331e-05
Miya-03	Kiso-02	Inabe-02	0.00831293	0.00192723	4.3134	1.60764e-05
Inabe-02	Shonai	Ibi	0.00459662	0.00106543	4.31434	1.60082e-05
Toyo-03	Miya-04	Toyo-02	0.00498329	0.00115477	4.31539	1.59324e-05
Toyo-03	Miya-02	Toyo-02	0.00504564	0.0011689	4.31656	1.58477e-05
Ibi	Miya-01	Toyo-01	0.0055441	0.00128404	4.3177	1.57661e-05
Kumozu	Inabe-02	Miya-01	0.00672085	0.00155631	4.31845	1.5713e-05
Kumozu	Suzuka	Miya-03	0.00669721	0.00155071	4.31881	1.56876e-05
Miya-01	Kumozu	Kiso-02	0.00601232	0.00139144	4.32093	1.55375e-05
Miya-01	Shonai	Kiso-01	0.00670691	0.00155154	4.32274	1.54106e-05
Shonai	Kiso-02	Miya-01	0.00509255	0.00117764	4.32438	1.52961e-05
Miya-02	Nagara	Miya-01	0.00513253	0.00118679	4.32474	1.52715e-05
Kumozu	Toyo-02	Kiso-02	0.00644447	0.00148878	4.32869	1.50001e-05
Kiso-02	Toyo-01	Kiso-01	0.00365222	0.000843504	4.32981	1.49236e-05
Miya-03	Kiso-01	Kumozu	0.0076508	0.00176633	4.33147	1.48115e-05
Kumozu	Inabe-02	Miya-03	0.00691565	0.00159624	4.33247	1.47449e-05
Kumozu	Miya-02	Kiso-02	0.00686353	0.00158358	4.33419	1.46301e-05
Inabe-02	Miya-02	Toyo-02	0.00629854	0.00145301	4.33483	1.45876e-05
Ibi	Inabe-02	Nagara	0.00285339	0.000658007	4.33642	1.44822e-05
Kiso-01	Miya-02	Toyo-01	0.00736083	0.00169714	4.33721	1.44304e-05
Shonai	Kiso-02	Yahagi	0.0050256	0.00115821	4.33912	1.43053e-05
Miya-01	Toyo-02	Shonai	0.00593808	0.00136838	4.33951	1.42801e-05
Shonai	Miya-01	Toyo-02	0.00628239	0.00144699	4.3417	1.41386e-05
Inabe-02	Miya-02	Kiso-01	0.00493264	0.00113531	4.34477	1.39424e-05
Yahagi	Toyo-01	Ibi	0.00554891	0.00127654	4.34683	1.3812e-05
Shonai	Suzuka	Ibi	0.0049137	0.00113008	4.34811	1.37315e-05
Miya-01	Toyo-02	Suzuka	0.00660718	0.00151954	4.34813	1.37303e-05
Inabe-01	Yahagi	Miya-02	0.00537779	0.00123574	4.35186	1.34986e-05
Nagara	Inabe-01	Shonai	0.00268729	0.000617422	4.35243	1.34638e-05
Inabe-02	Shonai	Kiso-01	0.00488531	0.00112223	4.3532	1.34166e-05
Miya-04	Toyo-02	Toyo-03	0.0076801	0.00176387	4.35413	1.33598e-05
Nagara	Yahagi	Inabe-01	0.00253828	0.000582958	4.35414	1.33587e-05
Kumozu	Inabe-02	Toyo-03	0.00670428	0.00153872	4.35706	1.31821e-05
Kumozu	Shonai	Miya-01	0.006875	0.00157775	4.35747	1.31573e-05
Miya-01	Toyo-03	Kiso-01	0.00469187	0.00107655	4.35825	1.3111e-05
Kiso-01	Miya-01	Yahagi	0.00702528	0.00161179	4.35868	1.30849e-05
Shonai	Suzuka	Nagara	0.00460894	0.00105738	4.35881	1.30771e-05
Kiso-02	Toyo-02	Miya-04	0.00548943	0.00125912	4.35974	1.30218e-05
Miya-01	Shonai	Nagara	0.00653024	0.00149763	4.36039	1.29832e-05
Miya-03	Kumozu	Yahagi	0.00673121	0.00154352	4.36094	1.29504e-05
Nagara	Miya-01	Inabe-01	0.00242411	0.000555757	4.36182	1.28985e-05
Miya-04	Kumozu	Toyo-02	0.00504985	0.00115744	4.36294	1.28329e-05
Inabe-02	Toyo-02	Miya-01	0.00659451	0.00151052	4.36571	1.2671e-05
Ibi	Inabe-01	Miya-04	0.00303367	0.000694804	4.36623	1.26411e-05
Kiso-02	Shonai	Miya-03	0.00384754	0.00088113	4.3666	1.26196e-05
Kumozu	Toyo-02	Suzuka	0.00716601	0.00163989	4.36982	1.24349e-05
Miya-02	Kiso-01	Miya-01	0.00539971	0.00123545	4.37063	1.23888e-05
Miya-03	Kiso-02	Shonai	0.00826111	0.00188916	4.3729	1.22604e-05
Kumozu	Miya-03	Kiso-01	0.00646064	0.00147542	4.37883	1.19317e-05
Inabe-02	Miya-04	Ibi	0.00484408	0.00110616	4.37917	1.19131e-05
Shonai	Yahagi	Inabe-01	0.00500001	0.00114072	4.38323	1.16935e-05
Miya-03	Kiso-02	Toyo-02	0.00701209	0.00159945	4.38406	1.16487e-05
Shonai	Nagara	Inabe-02	0.00543783	0.0012394	4.38749	1.14669e-05
Inabe-02	Toyo-01	Kumozu	0.00630295	0.0014363	4.38832	1.14231e-05
Inabe-02	Miya-03	Kiso-01	0.00495857	0.00112921	4.39119	1.12734e-05
Inabe-02	Toyo-02	Ibi	0.00490331	0.00111526	4.39657	1.09976e-05
Miya-03	Toyo-01	Toyo-03	0.0095115	0.00216285	4.39767	1.09421e-05
Miya-03	Ibi	Kumozu	0.00766148	0.00174198	4.39815	1.09175e-05
Inabe-02	Toyo-02	Nagara	0.00473142	0.00107569	4.39852	1.08994e-05
Kiso-02	Toyo-03	Suzuka	0.00420658	0.000956313	4.39875	1.08878e-05
Inabe-01	Nagara	Kumozu	0.00286229	0.000650631	4.39925	1.08627e-05
Nagara	Miya-02	Inabe-01	0.00246653	0.000560481	4.40075	1.07879e-05
Inabe-02	Miya-02	Toyo-03	0.00713801	0.00162176	4.40139	1.07558e-05
Ibi	Miya-01	Yahagi	0.00557991	0.00126732	4.40292	1.06801e-05
Toyo-01	Miya-03	Toyo-02	0.0099865	0.00226744	4.40431	1.0612e-05
Shonai	Toyo-03	Nagara	0.004207	0.000955097	4.40479	1.05887e-05
Ibi	Inabe-02	Miya-04	0.00381884	0.000866715	4.40611	1.05244e-05
Inabe-02	Miya-04	Nagara	0.00467928	0.00106196	4.40627	1.05165e-05
Inabe-02	Shonai	Nagara	0.00430778	0.000977509	4.40689	1.04864e-05
Shonai	Toyo-01	Kiso-01	0.00411971	0.000934396	4.40896	1.0387e-05
Kumozu	Inabe-01	Toyo-02	0.00588181	0.00133334	4.41134	1.02733e-05
Inabe-02	Yahagi	Miya-03	0.00661952	0.00149995	4.41316	1.01873e-05
Nagara	Yahagi	Miya-04	0.00510052	0.00115574	4.41322	1.01846e-05
Yahagi	Toyo-02	Suzuka	0.00646246	0.00146383	4.41475	1.01127e-05
Miya-03	Nagara	Kumozu	0.00760821	0.0017228	4.41619	1.00454e-05
Inabe-02	Suzuka	Kiso-02	0.00511801	0.00115824	4.41878	9.92617e-06
Miya-01	Inabe-02	Shonai	0.00710237	0.00160681	4.42017	9.86244e-06
Miya-01	Kumozu	Kiso-01	0.00623272	0.00140924	4.42274	9.74559e-06
Kumozu	Miya-02	Inabe-01	0.00649848	0.00146902	4.42367	9.70372e-06
Miya-03	Kiso-02	Yahagi	0.00641285	0.00144952	4.42411	9.68398e-06
Miya-01	Kumozu	Inabe-01	0.00622955	0.00140785	4.42488	9.64961e-06
Shonai	Toyo-01	Miya-02	0.00611161	0.00138036	4.42754	9.53144e-06
Shonai	Ibi	Toyo-02	0.00462207	0.00104388	4.42777	9.52118e-06
Kumozu	Toyo-03	Kiso-01	0.0066464	0.00150101	4.42795	9.51345e-06
Nagara	Shonai	Suzuka	0.00406748	0.000918451	4.42863	9.48331e-06
Kumozu	Suzuka	Miya-04	0.00662188	0.00149508	4.4291	9.46256e-06
Toyo-03	Kiso-02	Toyo-01	0.00546638	0.00123413	4.42933	9.45247e-06
Inabe-02	Miya-02	Nagara	0.00479894	0.0010834	4.42952	9.44428e-06
Ibi	Yahagi	Inabe-01	0.00281622	0.000635673	4.43029	9.41065e-06
Toyo-02	Toyo-01	Inabe-02	0.00700596	0.00158082	4.43184	9.34333e-06
Miya-01	Inabe-02	Kiso-01	0.0064491	0.00145487	4.43276	9.30356e-06
Inabe-02	Miya-02	Ibi	0.00502777	0.00113388	4.43413	9.24435e-06
Miya-03	Kiso-01	Suzuka	0.0090052	0.00203085	4.43421	9.24103e-06
Kumozu	Miya-02	Nagara	0.00615001	0.00138589	4.4376	9.09688e-06
Miya-03	Nagara	Ibi	0.00837488	0.00188678	4.43872	9.04967e-06
Kiso-02	Toyo-03	Miya-04	0.00622065	0.00140104	4.44002	8.99495e-06
Kumozu	Kiso-01	Miya-01	0.00658803	0.00148317	4.44186	8.91836e-06
Kumozu	Kiso-02	Miya-01	0.00680843	0.0015324	4.44299	8.8716e-06
Kiso-01	Nagara	Ibi	0.00452146	0.00101737	4.44424	8.82021e-06
Shonai	Kumozu	Yahagi	0.0061473	0.00138301	4.44487	8.79448e-06
Shonai	Kiso-02	Kumozu	0.00515912	0.00115945	4.44963	8.60181e-06
Nagara	Kiso-02	Suzuka	0.00417241	0.000937629	4.44996	8.58881e-06
Shonai	Suzuka	Miya-02	0.00459966	0.00103342	4.4509	8.5513e-06
Kumozu	Toyo-03	Miya-01	0.00818725	0.00183939	4.45106	8.54487e-06
Kiso-02	Inabe-01	Shonai	0.00372343	0.000836158	4.45302	8.46698e-06
Toyo-02	Toyo-01	Kumozu	0.00707594	0.00158843	4.45469	8.40152e-06
Inabe-02	Miya-04	Kiso-01	0.00492802	0.00110611	4.45525	8.37954e-06
Miya-01	Inabe-02	Nagara	0.00684997	0.00153529	4.46166	8.1326e-06
Kumozu	Miya-02	Toyo-03	0.00815813	0.00182842	4.46184	8.1259e-06
Inabe-02	Nagara	Miya-01	0.0048799	0.00109352	4.46258	8.09789e-06
Yahagi	Miya-02	Toyo-03	0.00502596	0.00112542	4.46587	7.97425e-06
Toyo-01	Miya-01	Toyo-02	0.0101506	0.00227204	4.46764	7.9089e-06
Yahagi	Inabe-01	Toyo-01	0.00552387	0.00123604	4.46899	7.85886e-06
Shonai	Toyo-03	Suzuka	0.00424755	0.000950362	4.4694	7.8439e-06
Miya-03	Yahagi	Shonai	0.00707997	0.0015839	4.46996	7.82348e-06
Ibi	Yahagi	Toyo-01	0.00656347	0.00146826	4.47023	7.81372e-06
Miya-03	Kiso-02	Suzuka	0.00913724	0.00204297	4.47253	7.73012e-06
Inabe-02	Ibi	Miya-01	0.00508169	0.00113612	4.47283	7.71896e-06
Kumozu	Toyo-03	Miya-03	0.00821252	0.00183598	4.4731	7.70922e-06
Inabe-02	Shonai	Toyo-03	0.00614599	0.00137391	4.47335	7.70024e-06
Shonai	Suzuka	Miya-04	0.00431436	0.000964141	4.47482	7.64764e-06
Shonai	Toyo-03	Kiso-01	0.00407001	0.000909488	4.47506	7.6391e-06
Kiso-01	Kumozu	Toyo-02	0.00659965	0.0014746	4.47557	7.62095e-06
Toyo-03	Miya-03	Toyo-01	0.00538818	0.00120368	4.47642	7.59043e-06
Miya-03	Kiso-01	Kiso-02	0.00829229	0.00185145	4.47882	7.50568e-06
Miya-02	Inabe-02	Yahagi	0.00680906	0.00151958	4.48087	7.43379e-06
Miya-03	Kiso-01	Ibi	0.00837068	0.00186677	4.48405	7.32378e-06
Toyo-02	Toyo-01	Kiso-02	0.00706361	0.0015746	4.48597	7.25821e-06
Inabe-02	Yahagi	Shonai	0.0052799	0.0011767	4.48703	7.22221e-06
Shonai	Toyo-01	Inabe-01	0.00482609	0.00107538	4.48781	7.19588e-06
Inabe-02	Toyo-03	Kiso-01	0.00535571	0.00119138	4.49537	6.94475e-06
Kiso-01	Toyo-01	Miya-03	0.00756371	0.0016824	4.4958	6.93092e-06
Miya-01	Toyo-01	Toyo-03	0.00768439	0.00170921	4.49587	6.92849e-06
Miya-01	Inabe-01	Ibi	0.00739327	0.00164411	4.49683	6.89754e-06
Shonai	Ibi	Yahagi	0.00519606	0.00115496	4.49891	6.83017e-06
Shonai	Nagara	Miya-02	0.00572702	0.00127281	4.49949	6.81168e-06
Shonai	Miya-03	Yahagi	0.00687387	0.00152715	4.5011	6.76019e-06
Shonai	Kiso-02	Inabe-02	0.00558607	0.00124072	4.50229	6.7224e-06
Kiso-02	Inabe-02	Yahagi	0.0033943	0.000753754	4.50319	6.69395e-06
Toyo-03	Ibi	Toyo-01	0.00605529	0.00134433	4.50431	6.65894e-06
Miya-01	Kumozu	Suzuka	0.00652355	0.00144797	4.5053	6.62804e-06
Kumozu	Toyo-01	Ibi	0.0059656	0.00132359	4.50715	6.57045e-06
Inabe-01	Nagara	Ibi	0.00274078	0.000607904	4.50856	6.52679e-06
Inabe-01	Toyo-02	Yahagi	0.00583296	0.0012934	4.5098	6.48892e-06
Miya-03	Kiso-01	Yahagi	0.00674959	0.00149632	4.51078	6.4589e-06
Kumozu	Inabe-02	Toyo-01	0.00604787	0.00134054	4.51153	6.43627e-06
Kiso-02	Miya-02	Toyo-03	0.00646485	0.0014323	4.51361	6.37343e-06
Kumozu	Miya-03	Kiso-02	0.00718727	0.0015923	4.51378	6.36829e-06
Toyo-03	Miya-01	Toyo-02	0.00536667	0.00118875	4.51455	6.3452e-06
Toyo-01	Miya-04	Toyo-02	0.010133	0.00224427	4.51505	6.33017e-06
Toyo-03	Inabe-02	Toyo-01	0.00557933	0.0012356	4.51548	6.31749e-06
Miya-01	Ibi	Kiso-02	0.00707006	0.00156505	4.51745	6.25876e-06
Kiso-02	Toyo-03	Ibi	0.00408416	0.000903631	4.51972	6.19207e-06
Shonai	Suzuka	Miya-03	0.00472141	0.00104457	4.51996	6.1851e-06
Yahagi	Toyo-02	Ibi	0.00564649	0.00124896	4.52097	6.15571e-06
Inabe-02	Toyo-03	Ibi	0.00506991	0.00112139	4.5211	6.1518e-06
Kiso-02	Inabe-01	Toyo-01	0.00418046	0.000924431	4.52219	6.12021e-06
Miya-01	Inabe-01	Shonai	0.00679342	0.00150222	4.52227	6.11813e-06
Ibi	Yahagi	Toyo-02	0.00646589	0.0014294	4.52351	6.08226e-06
Kiso-02	Shonai	Kiso-01	0.00390157	0.000862195	4.52516	6.03489e-06
Shonai	Miya-01	Inabe-01	0.00542705	0.00119901	4.52627	6.0035e-06
Kiso-02	Miya-01	Toyo-03	0.00654907	0.00144513	4.53182	5.8479e-06
Inabe-02	Miya-03	Nagara	0.00490316	0.00108178	4.5325	5.82908e-06
Miya-01	Nagara	Kiso-02	0.00693031	0.0015288	4.53318	5.81035e-06
Shonai	Inabe-01	Toyo-02	0.00451795	0.000996274	4.53484	5.7646e-06
Shonai	Kumozu	Inabe-02	0.00527225	0.00116189	4.53764	5.68886e-06
Kumozu	Toyo-02	Shonai	0.00707471	0.00155878	4.53862	5.66242e-06
Inabe-02	Toyo-03	Suzuka	0.00575447	0.00126749	4.54005	5.62412e-06
Miya-02	Toyo-01	Kiso-01	0.007906	0.00174125	4.54042	5.61422e-06
Inabe-02	Shonai	Miya-01	0.0046275	0.00101911	4.54075	5.60555e-06
Ibi	Shonai	Miya-04	0.00364574	0.000802815	4.54119	5.59368e-06
Miya-02	Toyo-01	Suzuka	0.00861131	0.00189581	4.5423	5.56443e-06
Miya-01	Inabe-01	Nagara	0.00709232	0.00156099	4.54349	5.53302e-06
Kumozu	Toyo-03	Miya-04	0.00811149	0.00178505	4.54412	5.51663e-06
Kiso-02	Toyo-02	Shonai	0.00501139	0.00110276	4.54439	5.50934e-06
Kumozu	Miya-03	Ibi	0.00644995	0.00141871	4.54634	5.45876e-06
Kiso-02	Toyo-01	Ibi	0.00467307	0.00102784	4.54649	5.4548e-06
Kumozu	Miya-02	Toyo-01	0.00688714	0.00151466	4.54698	5.4422e-06
Nagara	Yahagi	Miya-02	0.00540225	0.00118809	4.54702	5.44097e-06
Miya-02	Miya-04	Yahagi	0.00379649	0.000834835	4.54759	5.42639e-06
Ibi	Kiso-02	Inabe-02	0.00410706	0.000902965	4.54841	5.40519e-06
Shonai	Kiso-01	Inabe-02	0.0048603	0.00106854	4.54853	5.40207e-06
Toyo-01	Toyo-02	Shonai	0.0108474	0.0023848	4.54856	5.40138e-06
Yahagi	Toyo-03	Kiso-01	0.00519285	0.00114138	4.54962	5.37428e-06
Kumozu	Miya-04	Ibi	0.00625116	0.0013735	4.55127	5.33238e-06
Yahagi	Toyo-02	Kumozu	0.00614818	0.00135066	4.552	5.31382e-06
Kumozu	Toyo-01	Suzuka	0.00668584	0.00146807	4.55416	5.25955e-06
Toyo-03	Ibi	Toyo-02	0.0057185	0.0012552	4.55586	5.2172e-06
Miya-02	Toyo-02	Miya-04	0.00374033	0.00082096	4.55605	5.21249e-06
Yahagi	Toyo-02	Kiso-02	0.00572375	0.00125625	4.55622	5.20832e-06
Inabe-01	Toyo-01	Toyo-03	0.00797679	0.00175005	4.55802	5.16371e-06
Kiso-02	Miya-01	Toyo-02	0.00620124	0.00136013	4.55928	5.13289e-06
Miya-03	Yahagi	Toyo-01	0.00803257	0.00176143	4.56025	5.10916e-06
Kiso-01	Yahagi	Miya-04	0.0072769	0.00159542	4.56112	5.08811e-06
Kumozu	Miya-04	Kiso-01	0.00654964	0.00143587	4.56145	5.08025e-06
Inabe-02	Yahagi	Nagara	0.00499109	0.00109363	4.56377	5.02437e-06
Miya-02	Toyo-01	Miya-01	0.00603689	0.00132238	4.56516	4.99117e-06
Inabe-01	Miya-03	Miya-04	0.00714876	0.00156591	4.56524	4.98915e-06
Inabe-02	Miya-04	Kumozu	0.00531561	0.0011641	4.56628	4.9645e-06
Yahagi	Toyo-01	Nagara	0.00561222	0.00122895	4.5667	4.95468e-06
Kumozu	Shonai	Miya-04	0.00698538	0.00152902	4.56852	4.91171e-06
Miya-02	Miya-04	Ibi	0.0040342	0.000882787	4.56984	4.88085e-06
Toyo-01	Inabe-01	Toyo-02	0.0105393	0.00230486	4.57263	4.81651e-06
Inabe-02	Miya-02	Toyo-01	0.00652343	0.00142641	4.57334	4.80017e-06
Toyo-01	Nagara	Toyo-02	0.010523	0.00230046	4.57431	4.77793e-06
Toyo-02	Toyo-01	Miya-02	0.00723085	0.00158051	4.57501	4.76191e-06
Shonai	Nagara	Toyo-02	0.00473903	0.00103578	4.57532	4.75483e-06
Inabe-02	Toyo-03	Nagara	0.00491517	0.00107425	4.57544	4.75213e-06
Inabe-02	Kiso-01	Kiso-02	0.00493794	0.00107898	4.57648	4.72863e-06
Miya-02	Miya-04	Kiso-02	0.00404688	0.000884069	4.57756	4.7042e-06
Kumozu	Inabe-01	Miya-03	0.00676977	0.001478	4.58037	4.64165e-06
Yahagi	Toyo-03	Kumozu	0.00502546	0.00109708	4.58078	4.63246e-06
Miya-02	Toyo-03	Miya-04	0.00380268	0.000830116	4.5809	4.62972e-06
Miya-02	Miya-04	Kumozu	0.00384933	0.000840273	4.58105	4.62656e-06
Miya-01	Shonai	Toyo-03	0.00613543	0.00133922	4.58134	4.61999e-06
Ibi	Inabe-01	Shonai	0.00301226	0.00065721	4.58341	4.57461e-06
Toyo-01	Ibi	Toyo-02	0.0104223	0.00227383	4.5836	4.5703e-06
Miya-02	Kumozu	Yahagi	0.00727985	0.00158808	4.58405	4.56048e-06
Inabe-02	Yahagi	Ibi	0.00532698	0.00116168	4.58558	4.52728e-06
Kiso-02	Kumozu	Inabe-02	0.00406734	0.000886977	4.58562	4.52643e-06
Kumozu	Ibi	Miya-01	0.00617441	0.00134616	4.58667	4.50371e-06
Miya-02	Toyo-03	Kiso-01	0.00774004	0.001687	4.58806	4.4739e-06
Toyo-03	Toyo-02	Shonai	0.00516933	0.00112644	4.58907	4.45233e-06
Shonai	Miya-04	Nagara	0.00569359	0.00124004	4.59145	4.40167e-06
Nagara	Ibi	Inabe-01	0.00223957	0.000487738	4.59175	4.39542e-06
Kiso-02	Inabe-02	Toyo-03	0.00357012	0.000777439	4.59215	4.387e-06
Miya-01	Inabe-01	Toyo-02	0.00502898	0.001095	4.59268	4.37583e-06
Kiso-01	Toyo-01	Miya-04	0.00759488	0.00165368	4.59272	4.37502e-06
Yahagi	Toyo-03	Miya-01	0.00532115	0.00115816	4.59448	4.33836e-06
Miya-01	Yahagi	Toyo-01	0.00566885	0.00123383	4.59452	4.33746e-06
Inabe-01	Toyo-02	Toyo-03	0.00819662	0.00178368	4.59533	4.32063e-06
Toyo-01	Kiso-01	Toyo-02	0.0110547	0.00240536	4.59584	4.31008e-06
Nagara	Inabe-02	Miya-04	0.00286708	0.000623471	4.59858	4.25383e-06
Miya-01	Inabe-01	Kiso-01	0.00685103	0.00148958	4.59929	4.23924e-06
Inabe-02	Miya-03	Ibi	0.00516244	0.00112226	4.60004	4.22411e-06
Inabe-02	Toyo-01	Miya-03	0.00675225	0.00146765	4.60071	4.21053e-06
Shonai	Ibi	Miya-01	0.00560318	0.00121779	4.60109	4.20281e-06
Yahagi	Suzuka	Miya-01	0.00569824	0.0012384	4.6013	4.19864e-06
Inabe-02	Yahagi	Suzuka	0.00516799	0.00112313	4.60143	4.19604e-06
Toyo-02	Shonai	Toyo-01	0.00722342	0.00156892	4.60406	4.14336e-06
Toyo-03	Inabe-01	Toyo-01	0.00589966	0.00128106	4.60531	4.11855e-06
Shonai	Ibi	Kiso-02	0.00554531	0.00120305	4.60938	4.03879e-06
Shonai	Toyo-01	Miya-04	0.00642727	0.00139436	4.60948	4.03674e-06
Shonai	Suzuka	Toyo-02	0.00476914	0.00103459	4.6097	4.03246e-06
Miya-02	Toyo-03	Suzuka	0.0086011	0.00186477	4.61242	3.98017e-06
Kiso-02	Miya-02	Shonai	0.00422068	0.000914933	4.61311	3.96696e-06
Kiso-02	Inabe-02	Ibi	0.00355788	0.00077121	4.61337	3.96192e-06
Miya-02	Toyo-02	Kiso-01	0.00812066	0.00176023	4.61341	3.96123e-06
Toyo-01	Inabe-02	Toyo-02	0.0110649	0.00239824	4.61375	3.95466e-06
Kumozu	Inabe-01	Toyo-01	0.00633744	0.00137347	4.61419	3.94632e-06
Miya-03	Kumozu	Toyo-02	0.00775488	0.00167891	4.61899	3.85604e-06
Miya-02	Suzuka	Yahagi	0.0075067	0.00162491	4.61976	3.84179e-06
Kumozu	Toyo-03	Ibi	0.00614606	0.00132974	4.62198	3.80089e-06
Toyo-01	Miya-02	Toyo-02	0.01084	0.00234494	4.62271	3.78767e-06
Ibi	Kiso-01	Nagara	0.0030971	0.000669675	4.62477	3.75005e-06
Kumozu	Yahagi	Ibi	0.00589471	0.00127338	4.62917	3.67132e-06
Yahagi	Toyo-03	Kiso-02	0.00535806	0.00115732	4.62973	3.6615e-06
Kumozu	Inabe-02	Miya-04	0.00703521	0.001519	4.63147	3.63071e-06
Miya-01	Shonai	Kiso-02	0.00712792	0.00153879	4.63217	3.61849e-06
Inabe-02	Suzuka	Kiso-01	0.00562652	0.00121429	4.63359	3.59375e-06
Miya-02	Inabe-01	Yahagi	0.00707295	0.0015264	4.63374	3.59123e-06
Shonai	Miya-01	Yahagi	0.00716386	0.00154574	4.63458	3.57669e-06
Kumozu	Nagara	Miya-01	0.00628516	0.00135605	4.63492	3.57082e-06
Miya-02	Shonai	Toyo-01	0.00906947	0.0019554	4.63817	3.5151e-06
Toyo-01	Kiso-02	Toyo-02	0.0110072	0.00237316	4.63822	3.51423e-06
Toyo-02	Toyo-01	Kiso-01	0.00701619	0.00151247	4.63889	3.50279e-06
Miya-02	Toyo-03	Ibi	0.00735911	0.00158612	4.63969	3.48932e-06
Shonai	Toyo-01	Ibi	0.00504718	0.0010878	4.63982	3.48709e-06
Ibi	Inabe-02	Shonai	0.0040663	0.000876384	4.63986	3.48642e-06
Miya-01	Inabe-02	Toyo-03	0.00461693	0.000995019	4.64004	3.48335e-06
Miya-02	Ibi	Yahagi	0.00710827	0.0015315	4.64137	3.46104e-06
Inabe-01	Toyo-03	Yahagi	0.00616398	0.00132789	4.64195	3.45142e-06
Miya-02	Toyo-03	Inabe-02	0.00731697	0.00157619	4.64218	3.44758e-06
Miya-04	Inabe-02	Inabe-01	0.00734894	0.00158226	4.64459	3.4075e-06
Miya-02	Nagara	Yahagi	0.00700121	0.00150734	4.64476	3.40476e-06
Inabe-02	Kiso-01	Miya-01	0.00528077	0.0011365	4.64651	3.376e-06
Miya-03	Toyo-02	Toyo-03	0.0102841	0.002213	4.64713	3.36586e-06
Yahagi	Inabe-01	Toyo-02	0.00573841	0.0012346	4.64798	3.35207e-06
Kumozu	Inabe-02	Yahagi	0.00619587	0.00133262	4.64939	3.32917e-06
Miya-02	Shonai	Kumozu	0.00873442	0.0018786	4.64942	3.32863e-06
Inabe-02	Toyo-03	Kumozu	0.00564653	0.00121426	4.65017	3.3166e-06
Miya-01	Kumozu	Ibi	0.00664634	0.00142907	4.65082	3.30616e-06
Miya-02	Suzuka	Kumozu	0.00881261	0.00189471	4.65117	3.30065e-06
Kiso-02	Yahagi	Kiso-01	0.0041531	0.000892069	4.65559	3.23062e-06
Inabe-01	Miya-03	Miya-02	0.00795614	0.00170876	4.65608	3.22288e-06
Inabe-02	Toyo-01	Ibi	0.00554587	0.00119049	4.65847	3.18566e-06
Ibi	Kiso-02	Inabe-01	0.00328379	0.000704487	4.66125	3.14294e-06
Yahagi	Toyo-03	Ibi	0.00527681	0.00113178	4.66241	3.12529e-06
Toyo-03	Yahagi	Toyo-02	0.00534882	0.00114719	4.66253	3.12341e-06
Inabe-02	Toyo-01	Miya-04	0.00675286	0.00144735	4.66566	3.07635e-06
Miya-01	Shonai	Suzuka	0.00812042	0.00174039	4.66586	3.07326e-06
Toyo-01	Kumozu	Toyo-02	0.0109949	0.00235569	4.66739	3.05053e-06
Kiso-02	Yahagi	Miya-03	0.00569581	0.00122034	4.66739	3.05051e-06
Miya-03	Kiso-01	Nagara	0.00887366	0.00190098	4.66793	3.0425e-06
Inabe-02	Kiso-01	Kumozu	0.00541359	0.00115969	4.66812	3.03972e-06
Toyo-01	Yahagi	Toyo-02	0.0103247	0.00221146	4.66874	3.03056e-06
Miya-01	Yahagi	Toyo-02	0.00584295	0.00125096	4.67078	3.00059e-06
Ibi	Toyo-02	Toyo-03	0.00896013	0.00191785	4.67197	2.98321e-06
Miya-02	Shonai	Miya-04	0.00413165	0.000884234	4.67257	2.97453e-06
Toyo-02	Toyo-01	Inabe-01	0.00753156	0.00161186	4.67259	2.97421e-06
Kumozu	Toyo-03	Kiso-02	0.00720151	0.00154102	4.6732	2.96539e-06
Miya-02	Shonai	Toyo-03	0.00895321	0.00191556	4.67394	2.95481e-06
Toyo-03	Nagara	Toyo-02	0.00570136	0.00121914	4.67655	2.91742e-06
Miya-01	Kumozu	Yahagi	0.00492919	0.00105391	4.67706	2.91016e-06
Kumozu	Toyo-03	Nagara	0.00630386	0.00134763	4.67773	2.90063e-06
Miya-02	Toyo-02	Suzuka	0.00924639	0.00197656	4.67803	2.89643e-06
Kumozu	Inabe-01	Miya-01	0.0065912	0.00140863	4.67916	2.88047e-06
Miya-02	Toyo-03	Kiso-02	0.00761732	0.00162759	4.68011	2.86715e-06
Kiso-01	Yahagi	Miya-02	0.00769367	0.00164357	4.68108	2.85368e-06
Miya-01	Kumozu	Toyo-02	0.00573837	0.00122583	4.6812	2.85203e-06
Yahagi	Miya-02	Ibi	0.00615827	0.0013154	4.68169	2.84521e-06
Kumozu	Miya-04	Kiso-02	0.00706109	0.00150801	4.6824	2.83537e-06
Miya-01	Inabe-02	Yahagi	0.00440421	0.00094039	4.68338	2.82178e-06
Toyo-03	Nagara	Toyo-01	0.00593746	0.00126763	4.6839	2.81469e-06
Miya-02	Inabe-01	Toyo-03	0.00745439	0.00159127	4.68456	2.80569e-06
Ibi	Yahagi	Miya-04	0.00571639	0.00122025	4.68462	2.80476e-06
Shonai	Miya-03	Nagara	0.00612963	0.00130797	4.68636	2.7811e-06
Kiso-02	Shonai	Nagara	0.00404766	0.000863685	4.6865	2.7792e-06
Miya-02	Shonai	Yahagi	0.00757921	0.00161577	4.69078	2.72171e-06
Kumozu	Miya-03	Nagara	0.00650322	0.00138631	4.69103	2.71837e-06
Toyo-03	Kumozu	Toyo-02	0.00647154	0.00137955	4.69106	2.7179e-06
Miya-02	Kumozu	Inabe-02	0.00877082	0.00186925	4.69215	2.70344e-06
Miya-02	Kiso-02	Kumozu	0.00857394	0.00182561	4.69649	2.64672e-06
Shonai	Suzuka	Yahagi	0.00452716	0.000963856	4.69692	2.64112e-06
Miya-02	Toyo-03	Kumozu	0.00727934	0.00154785	4.70289	2.56511e-06
Inabe-01	Kiso-01	Nagara	0.00337886	0.000718283	4.70408	2.5501e-06
Shonai	Kumozu	Toyo-02	0.00607501	0.00129139	4.70423	2.54825e-06
Yahagi	Miya-02	Suzuka	0.00575984	0.00122439	4.70424	2.54811e-06
Ibi	Toyo-01	Toyo-03	0.00862334	0.00183279	4.70504	2.53821e-06
Nagara	Yahagi	Toyo-02	0.0058571	0.00124459	4.70606	2.5255e-06
Inabe-01	Toyo-01	Yahagi	0.00604751	0.00128501	4.70618	2.52402e-06
Miya-02	Toyo-01	Kumozu	0.00855034	0.00181508	4.71073	2.46836e-06
Miya-02	Miya-04	Nagara	0.00409823	0.00086973	4.71207	2.45216e-06
Kiso-01	Miya-01	Toyo-01	0.00799801	0.00169733	4.71212	2.45151e-06
Miya-02	Toyo-03	Nagara	0.0074332	0.00157683	4.71403	2.42871e-06
Inabe-02	Yahagi	Miya-04	0.00722453	0.00153246	4.71434	2.42498e-06
Shonai	Nagara	Yahagi	0.00514902	0.00109209	4.71481	2.41933e-06
Miya-01	Kumozu	Toyo-03	0.0046335	0.000982609	4.71551	2.4111e-06
Miya-01	Inabe-02	Suzuka	0.00764138	0.00162038	4.71581	2.40749e-06
Toyo-03	Kiso-02	Toyo-02	0.00571451	0.00121162	4.71641	2.40046e-06
Kiso-02	Yahagi	Inabe-01	0.00369784	0.000783659	4.71869	2.3737e-06
Inabe-02	Toyo-02	Kumozu	0.00623297	0.00132052	4.7201	2.35727e-06
Inabe-02	Miya-03	Kumozu	0.00543516	0.00115107	4.72183	2.33729e-06
Toyo-01	Toyo-03	Toyo-02	0.0107591	0.00227792	4.72321	2.32156e-06
Toyo-03	Inabe-01	Toyo-02	0.00567983	0.00120214	4.72478	2.3036e-06
Kumozu	Toyo-01	Nagara	0.00600557	0.00127071	4.72616	2.28807e-06
Kiso-02	Toyo-02	Nagara	0.00425781	0.000900567	4.72792	2.26827e-06
Kumozu	Yahagi	Miya-03	0.00738022	0.0015608	4.72848	2.26206e-06
Miya-02	Shonai	Ibi	0.00951408	0.00201199	4.7287	2.25966e-06
Miya-01	Toyo-02	Nagara	0.00498688	0.00105447	4.72927	2.25323e-06
Miya-02	Toyo-01	Inabe-02	0.00793154	0.00167692	4.72982	2.24715e-06
Miya-02	Toyo-02	Shonai	0.0090769	0.00191894	4.73015	2.2435e-06
Nagara	Inabe-01	Miya-04	0.00258465	0.000546145	4.73254	2.21731e-06
Nagara	Kiso-02	Inabe-02	0.00333204	0.000703884	4.7338	2.20358e-06
Toyo-03	Inabe-02	Toyo-02	0.0058851	0.00124306	4.73438	2.19731e-06
Toyo-03	Miya-04	Toyo-01	0.00560938	0.0011846	4.73526	2.18779e-06
Shonai	Toyo-01	Nagara	0.00506345	0.00106916	4.73594	2.18046e-06
Miya-01	Kiso-01	Ibi	0.00722815	0.00152609	4.73637	2.17575e-06
Shonai	Toyo-01	Miya-03	0.00663882	0.00140115	4.73811	2.15718e-06
Miya-01	Kumozu	Nagara	0.00653559	0.00137897	4.73946	2.14288e-06
Shonai	Suzuka	Kiso-01	0.00538028	0.00113465	4.74181	2.11814e-06
Yahagi	Miya-02	Kiso-01	0.00569339	0.00120045	4.74271	2.10874e-06
Kumozu	Toyo-01	Miya-03	0.00736495	0.00155268	4.74338	2.1018e-06
Miya-03	Yahagi	Toyo-02	0.0083708	0.00176465	4.7436	2.09958e-06
Toyo-03	Yahagi	Toyo-01	0.00578319	0.00121899	4.74426	2.09271e-06
Toyo-02	Toyo-01	Ibi	0.00764852	0.00161205	4.7446	2.08921e-06
Kumozu	Shonai	Ibi	0.00684595	0.00144264	4.74543	2.08067e-06
Shonai	Suzuka	Inabe-01	0.00491884	0.00103635	4.74629	2.07186e-06
Shonai	Miya-04	Yahagi	0.00726671	0.00153043	4.74815	2.05289e-06
Miya-01	Toyo-02	Ibi	0.00495698	0.00104343	4.75067	2.02747e-06
Kiso-02	Miya-02	Toyo-01	0.00596322	0.0012545	4.75346	1.9996e-06
Inabe-02	Yahagi	Miya-01	0.00732566	0.00154108	4.7536	1.99831e-06
Kiso-02	Kumozu	Toyo-01	0.00593961	0.00124918	4.7548	1.98646e-06
Inabe-01	Miya-01	Miya-02	0.00736063	0.00154794	4.75512	1.9833e-06
Shonai	Toyo-03	Yahagi	0.00688924	0.00144756	4.7592	1.94363e-06
Kiso-02	Kumozu	Shonai	0.00438115	0.000919877	4.76276	1.90963e-06
Miya-01	Suzuka	Ibi	0.00743095	0.00156008	4.76318	1.90563e-06
Miya-02	Shonai	Suzuka	0.0105814	0.00222113	4.76397	1.8982e-06
Yahagi	Toyo-02	Shonai	0.00622048	0.00130558	4.76453	1.89292e-06
Yahagi	Toyo-03	Miya-04	0.00503216	0.00105601	4.76524	1.88632e-06
Yahagi	Miya-02	Kiso-02	0.00598132	0.00125496	4.76614	1.87793e-06
Shonai	Nagara	Inabe-01	0.00598913	0.00125564	4.76978	1.84427e-06
Miya-01	Suzuka	Nagara	0.00703913	0.00147503	4.7722	1.82224e-06
Miya-02	Inabe-01	Miya-04	0.00421634	0.000883438	4.77265	1.81816e-06
Miya-01	Inabe-01	Kiso-02	0.00751771	0.00157426	4.77539	1.79361e-06
Shonai	Kumozu	Miya-02	0.00644666	0.00134914	4.77834	1.76751e-06
Miya-02	Miya-04	Kiso-01	0.00421326	0.000881729	4.77841	1.76689e-06
Inabe-01	Miya-03	Miya-01	0.00751583	0.00157241	4.7798	1.75468e-06
Miya-01	Toyo-03	Ibi	0.00460515	0.000963155	4.78132	1.74149e-06
Miya-01	Toyo-03	Kiso-02	0.00502658	0.00105128	4.78139	1.74087e-06
Kumozu	Miya-04	Nagara	0.0063989	0.0013382	4.78173	1.73791e-06
Miya-02	Kiso-02	Yahagi	0.00728522	0.00152328	4.78258	1.73059e-06
Miya-02	Inabe-01	Kumozu	0.008939	0.0018681	4.78507	1.7093e-06
Inabe-01	Miya-04	Miya-01	0.00714688	0.00149346	4.78545	1.70601e-06
Kumozu	Inabe-01	Toyo-03	0.00667352	0.00139449	4.78563	1.70452e-06
Miya-01	Inabe-02	Kiso-02	0.00759589	0.00158722	4.78567	1.7042e-06
Kiso-02	Kiso-01	Nagara	0.00506593	0.00105842	4.7863	1.69883e-06
Nagara	Miya-03	Miya-04	0.00713767	0.00149021	4.78971	1.67022e-06
Yahagi	Toyo-02	Inabe-02	0.00607016	0.001267	4.79098	1.65968e-06
Shonai	Miya-04	Kumozu	0.00616434	0.00128613	4.79293	1.64365e-06
Kumozu	Shonai	Kiso-01	0.00734918	0.0015329	4.7943	1.63248e-06
Shonai	Nagara	Kiso-02	0.00549261	0.00114552	4.79486	1.62789e-06
Kumozu	Inabe-02	Kiso-01	0.00693723	0.0014468	4.79487	1.6278e-06
Miya-02	Shonai	Nagara	0.00945406	0.00197156	4.79522	1.62497e-06
Miya-01	Yahagi	Ibi	0.00464949	0.000969366	4.79642	1.61525e-06
Kumozu	Toyo-01	Kiso-02	0.00643214	0.00134042	4.7986	1.5978e-06
Kumozu	Inabe-01	Miya-04	0.00686549	0.00143031	4.79999	1.58672e-06
Toyo-02	Toyo-01	Nagara	0.00754784	0.00157211	4.80108	1.57809e-06
Ibi	Yahagi	Miya-02	0.0059541	0.00124011	4.80128	1.57655e-06
Inabe-01	Miya-04	Miya-02	0.0082344	0.00171311	4.8067	1.53444e-06
Shonai	Yahagi	Toyo-02	0.00706873	0.00147025	4.80785	1.5256e-06
Kiso-02	Toyo-03	Kiso-01	0.00398789	0.000829025	4.81033	1.50678e-06
Inabe-02	Miya-02	Kumozu	0.00568416	0.00118128	4.81187	1.49523e-06
Miya-02	Toyo-02	Inabe-02	0.00815643	0.00169432	4.81399	1.47949e-06
Miya-02	Shonai	Kiso-01	0.00989789	0.00205574	4.81476	1.47374e-06
Miya-01	Kiso-01	Kiso-02	0.00725305	0.0015064	4.81481	1.4734e-06
Kumozu	Inabe-02	Shonai	0.00787747	0.00163576	4.81577	1.46633e-06
Miya-01	Nagara	Ibi	0.0075778	0.00157347	4.81598	1.46478e-06
Miya-01	Toyo-02	Toyo-03	0.00829285	0.00172122	4.818	1.45008e-06
Miya-03	Yahagi	Toyo-03	0.00763756	0.00158513	4.81825	1.44822e-06
Inabe-02	Toyo-01	Nagara	0.0052733	0.00109439	4.81848	1.44657e-06
Shonai	Miya-01	Kumozu	0.00627472	0.00130217	4.81865	1.44531e-06
Kiso-01	Yahagi	Toyo-03	0.00819421	0.00169981	4.82066	1.43085e-06
Miya-02	Toyo-01	Kiso-02	0.00811895	0.00168314	4.82368	1.4093e-06
Ibi	Yahagi	Toyo-03	0.00683556	0.00141675	4.82482	1.40129e-06
Nagara	Yahagi	Toyo-03	0.00620964	0.00128603	4.82854	1.3754e-06
Yahagi	Inabe-01	Toyo-03	0.0054074	0.00111985	4.82867	1.37446e-06
Shonai	Kiso-02	Inabe-01	0.00581684	0.00120427	4.83017	1.36419e-06
Miya-02	Kiso-01	Yahagi	0.00757315	0.00156745	4.83151	1.35504e-06
Kiso-02	Yahagi	Shonai	0.00451467	0.000934139	4.83297	1.34508e-06
Yahagi	Toyo-01	Toyo-03	0.00733668	0.00151804	4.83299	1.34496e-06
Inabe-02	Ibi	Kumozu	0.00562814	0.00116441	4.83347	1.34176e-06
Kumozu	Yahagi	Kiso-01	0.00647902	0.00134044	4.8335	1.34151e-06
Toyo-02	Toyo-01	Miya-03	0.00808434	0.00167206	4.83496	1.33176e-06
Yahagi	Toyo-02	Nagara	0.00581049	0.0012016	4.83564	1.32719e-06
Miya-02	Suzuka	Nagara	0.00946334	0.00195621	4.83758	1.31429e-06
Shonai	Kiso-01	Miya-02	0.00528318	0.00109157	4.84	1.29842e-06
Kiso-02	Inabe-01	Toyo-03	0.00374718	0.000773172	4.84649	1.25662e-06
Miya-01	Toyo-02	Kiso-02	0.00537441	0.00110878	4.84712	1.25268e-06
Kiso-02	Miya-03	Kiso-01	0.00381636	0.000787196	4.84805	1.24684e-06
Miya-01	Toyo-03	Nagara	0.0046522	0.00095955	4.84832	1.24514e-06
Shonai	Kumozu	Inabe-01	0.00571085	0.00117775	4.84895	1.24119e-06
Miya-02	Suzuka	Ibi	0.00982812	0.00202614	4.85066	1.23049e-06
Kumozu	Shonai	Toyo-01	0.00722219	0.00148749	4.85527	1.20221e-06
Kumozu	Toyo-03	Suzuka	0.00794662	0.00163656	4.85569	1.1997e-06
Kumozu	Yahagi	Nagara	0.00587137	0.00120756	4.86219	1.16093e-06
Miya-01	Inabe-01	Suzuka	0.0076122	0.00156464	4.86515	1.14368e-06
Inabe-02	Toyo-01	Miya-01	0.00750875	0.001543	4.86634	1.13683e-06
Miya-02	Inabe-01	Shonai	0.00967481	0.00198776	4.86719	1.13195e-06
Toyo-02	Toyo-01	Miya-04	0.00793782	0.00163055	4.8682	1.12618e-06
Shonai	Yahagi	Miya-02	0.00760187	0.00156104	4.86975	1.11737e-06
Miya-02	Inabe-01	Toyo-02	0.00808859	0.00166094	4.86988	1.11668e-06
Kiso-02	Yahagi	Ibi	0.00416542	0.000854979	4.87195	1.10502e-06
Kiso-02	Kumozu	Inabe-01	0.00427516	0.000877503	4.87197	1.10494e-06
Shonai	Suzuka	Kiso-02	0.00559754	0.00114887	4.87222	1.10349e-06
Miya-02	Ibi	Inabe-02	0.00942721	0.00193363	4.87539	1.08591e-06
Miya-02	Inabe-01	Toyo-01	0.0083893	0.00172038	4.87643	1.08023e-06
Inabe-02	Yahagi	Kiso-01	0.00569674	0.00116769	4.87864	1.06819e-06
Toyo-02	Toyo-01	Yahagi	0.0077461	0.00158657	4.88229	1.04862e-06
Yahagi	Miya-02	Inabe-01	0.00619359	0.00126838	4.88306	1.04453e-06
Kiso-02	Miya-02	Kiso-01	0.00386517	0.000791154	4.88548	1.03179e-06
Toyo-01	Suzuka	Toyo-02	0.0114751	0.00234868	4.88575	1.03035e-06
Kumozu	Yahagi	Inabe-01	0.00629159	0.0012876	4.88627	1.02764e-06
Inabe-02	Nagara	Kumozu	0.00531559	0.00108613	4.89406	9.87764e-07
Inabe-02	Miya-01	Kumozu	0.00562997	0.00114939	4.89821	9.67135e-07
Shonai	Toyo-01	Miya-01	0.00697918	0.00142402	4.90102	9.53398e-07
Nagara	Miya-01	Miya-02	0.00727093	0.0014835	4.9012	9.52539e-07
Nagara	Miya-02	Miya-03	0.00782694	0.0015968	4.90164	9.50382e-07
Toyo-02	Toyo-01	Toyo-03	0.00731174	0.00149157	4.90204	9.48454e-07
Miya-02	Kiso-01	Kumozu	0.00925177	0.00188732	4.90207	9.48303e-07
Kiso-02	Miya-01	Shonai	0.00444772	0.000907308	4.90211	9.4814e-07
Kumozu	Suzuka	Ibi	0.0070818	0.0014446	4.90226	9.47419e-07
Kumozu	Yahagi	Suzuka	0.00685173	0.00139764	4.90234	9.4701e-07
Yahagi	Shonai	Toyo-03	0.00639997	0.00130528	4.90314	9.43161e-07
Shonai	Suzuka	Kumozu	0.00467785	0.000954014	4.90334	9.42221e-07
Miya-01	Yahagi	Kiso-01	0.00482017	0.000982943	4.90382	9.39927e-07
Miya-02	Miya-04	Inabe-02	0.00421788	0.00085901	4.91017	9.09993e-07
Miya-03	Inabe-02	Inabe-01	0.0100026	0.0020357	4.91358	8.94286e-07
Kumozu	Inabe-02	Suzuka	0.00783868	0.00159446	4.91621	8.82348e-07
Shonai	Miya-03	Kumozu	0.00649606	0.00132089	4.91794	8.74608e-07
Toyo-02	Toyo-01	Miya-01	0.0079202	0.00160992	4.91963	8.67058e-07
Kiso-02	Inabe-02	Nagara	0.00389942	0.000792334	4.92144	8.59098e-07
Shonai	Nagara	Miya-01	0.00569023	0.00115592	4.9227	8.5358e-07
Miya-02	Miya-04	Miya-01	0.00400259	0.000812965	4.92344	8.50352e-07
Kiso-02	Toyo-01	Miya-03	0.0061173	0.00124232	4.92409	8.47541e-07
Miya-01	Yahagi	Inabe-01	0.00462957	0.000940002	4.92507	8.43318e-07
Shonai	Toyo-03	Toyo-02	0.00843981	0.00171321	4.92631	8.37957e-07
Inabe-02	Kiso-01	Ibi	0.00586075	0.0011869	4.93787	7.89824e-07
Miya-02	Shonai	Inabe-02	0.00994522	0.00201308	4.9403	7.80026e-07
Shonai	Miya-03	Kiso-01	0.00560752	0.00113474	4.94166	7.74614e-07
Nagara	Miya-01	Miya-03	0.00734421	0.00148569	4.94331	7.68064e-07
Yahagi	Miya-02	Shonai	0.00568734	0.00115049	4.94339	7.6777e-07
Kumozu	Suzuka	Nagara	0.00680074	0.001375	4.94597	7.57642e-07
Yahagi	Toyo-03	Inabe-02	0.00553388	0.00111873	4.94659	7.55253e-07
Miya-01	Toyo-03	Suzuka	0.00628292	0.00127001	4.94713	7.53161e-07
Kumozu	Yahagi	Miya-01	0.00789156	0.00159516	4.9472	7.52897e-07
Miya-02	Toyo-02	Ibi	0.00803198	0.00162347	4.94741	7.52093e-07
Miya-02	Nagara	Kiso-02	0.00962708	0.00194584	4.94751	7.51697e-07
Kiso-01	Inabe-02	Inabe-01	0.00763058	0.00154191	4.94878	7.46796e-07
Nagara	Yahagi	Toyo-01	0.00605537	0.0012236	4.9488	7.46714e-07
Miya-02	Shonai	Kiso-02	0.00986149	0.00199254	4.94922	7.45131e-07
Kumozu	Inabe-02	Ibi	0.00672268	0.00135826	4.94949	7.44068e-07
Miya-02	Toyo-01	Ibi	0.00844965	0.00170711	4.94968	7.43352e-07
Miya-01	Suzuka	Kiso-01	0.00798714	0.00161358	4.94995	7.42324e-07
Nagara	Kiso-02	Inabe-01	0.00301151	0.000607751	4.95518	7.22632e-07
Miya-01	Yahagi	Shonai	0.00505661	0.00102041	4.95545	7.21641e-07
Kiso-02	Shonai	Miya-04	0.00430545	0.000868571	4.95693	7.16149e-07
Miya-02	Ibi	Kiso-02	0.0097398	0.00196483	4.95706	7.15662e-07
Miya-02	Inabe-01	Suzuka	0.00999399	0.00201518	4.95936	7.07257e-07
Kiso-01	Yahagi	Toyo-02	0.00811678	0.00163638	4.9602	7.04212e-07
Shonai	Toyo-01	Yahagi	0.00759142	0.00153008	4.96146	6.99641e-07
Kumozu	Toyo-01	Miya-04	0.00748512	0.00150724	4.9661	6.83139e-07
Yahagi	Toyo-03	Nagara	0.00545795	0.00109851	4.96852	6.74647e-07
Inabe-02	Yahagi	Miya-02	0.00764592	0.00153773	4.97223	6.61877e-07
Yahagi	Toyo-03	Suzuka	0.00612036	0.00122987	4.97644	6.47642e-07
Miya-02	Suzuka	Inabe-02	0.00998463	0.00200522	4.97931	6.38102e-07
Kumozu	Shonai	Suzuka	0.00847187	0.00170083	4.98102	6.32496e-07
Nagara	Toyo-01	Toyo-03	0.0079341	0.00159244	4.98234	6.28199e-07
Ibi	Miya-03	Miya-04	0.00783015	0.00157092	4.98444	6.21414e-07
Toyo-03	Miya-01	Toyo-01	0.00597514	0.00119805	4.98737	6.12075e-07
Kumozu	Shonai	Nagara	0.00686965	0.00137721	4.98809	6.09802e-07
Miya-01	Yahagi	Nagara	0.0045154	0.000904966	4.98958	6.05104e-07
Kumozu	Shonai	Toyo-03	0.00837693	0.00167868	4.99019	6.032e-07
Miya-01	Kiso-01	Nagara	0.00767365	0.00153756	4.99079	6.01336e-07
Ibi	Miya-01	Miya-03	0.00799969	0.00160286	4.9909	6.00994e-07
Miya-02	Toyo-02	Yahagi	0.00854376	0.00171157	4.99178	5.98256e-07
Miya-02	Kiso-01	Inabe-02	0.00952234	0.00190635	4.99506	5.8816e-07
Nagara	Miya-01	Miya-04	0.00717529	0.00143646	4.9951	5.88041e-07
Shonai	Nagara	Ibi	0.00665074	0.0013314	4.9953	5.87455e-07
Kiso-02	Shonai	Toyo-01	0.0051712	0.00103468	4.99788	5.79637e-07
Miya-02	Nagara	Inabe-02	0.00965604	0.00193197	4.99804	5.79164e-07
Kumozu	Yahagi	Shonai	0.00700242	0.00140081	4.99883	5.76793e-07
Miya-02	Inabe-01	Kiso-01	0.0099628	0.00199275	4.99953	5.747e-07
Ibi	Miya-01	Miya-02	0.00795686	0.00158953	5.00581	5.56281e-07
Miya-02	Toyo-02	Nagara	0.00808892	0.00161516	5.00812	5.49648e-07
Yahagi	Toyo-03	Miya-03	0.00585775	0.0011694	5.00922	5.46517e-07
Miya-02	Toyo-02	Kiso-02	0.00828619	0.00165317	5.01229	5.37863e-07
Kiso-02	Miya-01	Kiso-01	0.00432259	0.000862333	5.01267	5.36799e-07
Miya-02	Ibi	Kumozu	0.00937119	0.00186926	5.01333	5.34971e-07
Kumozu	Toyo-01	Miya-01	0.00792665	0.00158107	5.01348	5.34552e-07
Kiso-02	Toyo-03	Nagara	0.00427096	0.000851594	5.01526	5.29627e-07
Kiso-02	Miya-01	Yahagi	0.00658598	0.00131317	5.01533	5.29419e-07
Yahagi	Suzuka	Miya-04	0.00580969	0.00115808	5.01668	5.25727e-07
Nagara	Toyo-02	Toyo-03	0.0081702	0.00162746	5.02022	5.16134e-07
Miya-01	Inabe-01	Toyo-03	0.00471582	0.000938843	5.02301	5.0868e-07
Miya-02	Inabe-01	Nagara	0.00993693	0.0019758	5.02932	4.92215e-07
Kumozu	Yahagi	Miya-02	0.00815763	0.00161887	5.03909	4.67762e-07
Miya-02	Toyo-01	Nagara	0.0084059	0.00166809	5.03924	4.67382e-07
Kiso-02	Miya-01	Inabe-02	0.00397976	0.000789598	5.04024	4.6496e-07
Yahagi	Miya-02	Nagara	0.00626533	0.00124167	5.0459	4.51384e-07
Shonai	Kiso-01	Miya-01	0.00551357	0.0010926	5.04626	4.50536e-07
Nagara	Miya-02	Miya-04	0.00830524	0.00164399	5.05188	4.37483e-07
Miya-02	Nagara	Kumozu	0.00928747	0.00183762	5.05406	4.32509e-07
Kiso-02	Yahagi	Nagara	0.00417107	0.00082485	5.05677	4.26417e-07
Kiso-02	Miya-04	Kiso-01	0.00403155	0.000797078	5.05791	4.2388e-07
Kumozu	Suzuka	Kiso-01	0.00805161	0.00159121	5.06005	4.19142e-07
Inabe-02	Kiso-01	Nagara	0.00610445	0.0012056	5.06343	4.11783e-07
Kiso-02	Miya-01	Ibi	0.00450559	0.000889654	5.06443	4.0963e-07
Ibi	Miya-02	Miya-03	0.00845539	0.00166893	5.06635	4.0552e-07
Kumozu	Yahagi	Kiso-02	0.00686891	0.00135575	5.06651	4.05176e-07
Yahagi	Kiso-02	Miya-01	0.00619229	0.00122159	5.06903	3.99845e-07
Miya-02	Toyo-01	Toyo-03	0.0113697	0.00224217	5.07086	3.96023e-07
Miya-02	Toyo-03	Yahagi	0.00824058	0.00162349	5.07585	3.85771e-07
Kiso-02	Inabe-01	Nagara	0.00421995	0.000829941	5.08464	3.68325e-07
Kumozu	Shonai	Kiso-02	0.0079906	0.00157091	5.08661	3.64513e-07
Miya-02	Toyo-02	Toyo-03	0.0112888	0.00221904	5.08727	3.63258e-07
Toyo-03	Miya-03	Yahagi	0.00726212	0.00142652	5.09079	3.56577e-07
Shonai	Kiso-01	Ibi	0.00612443	0.00120298	5.09103	3.56126e-07
Kiso-02	Miya-01	Inabe-01	0.00405793	0.000796353	5.09565	3.47549e-07
Kiso-02	Toyo-01	Nagara	0.00474204	0.000930054	5.09868	3.42038e-07
Shonai	Inabe-02	Inabe-01	0.00740994	0.00145312	5.09931	3.40887e-07
Miya-02	Toyo-02	Kumozu	0.00870525	0.00170531	5.1048	3.31144e-07
Miya-01	Yahagi	Suzuka	0.00548372	0.00107415	5.10517	3.30499e-07
Miya-02	Inabe-01	Kiso-02	0.0101721	0.00199226	5.10578	3.29426e-07
Yahagi	Ibi	Miya-01	0.00653246	0.00127838	5.10997	3.22212e-07
Miya-02	Suzuka	Kiso-01	0.0106785	0.00208748	5.1155	3.12904e-07
Shonai	Kiso-01	Yahagi	0.00527713	0.00103111	5.11791	3.08941e-07
Kumozu	Suzuka	Kiso-02	0.00891029	0.00174024	5.12014	3.05309e-07
Shonai	Miya-04	Kiso-01	0.0053648	0.00104743	5.12189	3.02489e-07
Kumozu	Inabe-02	Nagara	0.00703523	0.00137261	5.12543	2.96864e-07
Kiso-01	Miya-01	Miya-02	0.00986712	0.00192294	5.13127	2.878e-07
Inabe-02	Miya-03	Miya-04	0.00917375	0.00178762	5.13182	2.86952e-07
Miya-02	Inabe-01	Ibi	0.0102108	0.00198754	5.13744	2.78513e-07
Shonai	Miya-03	Miya-04	0.0102845	0.00200174	5.13778	2.78005e-07
Miya-01	Yahagi	Kiso-02	0.00498966	0.000970575	5.14094	2.73373e-07
Toyo-03	Miya-02	Inabe-01	0.0088801	0.00172633	5.14391	2.69079e-07
Toyo-03	Ibi	Miya-02	0.00897537	0.00174459	5.1447	2.6795e-07
Kumozu	Yahagi	Miya-04	0.00810479	0.0015751	5.14557	2.6671e-07
Toyo-03	Miya-03	Inabe-01	0.00909701	0.00176688	5.14862	2.62405e-07
Toyo-03	Suzuka	Miya-01	0.0073766	0.00143212	5.15084	2.59324e-07
Yahagi	Miya-04	Ibi	0.00639599	0.0012416	5.15141	2.58542e-07
Ibi	Miya-01	Miya-04	0.00792525	0.0015384	5.15163	2.58227e-07
Shonai	Kiso-01	Inabe-01	0.00557117	0.0010812	5.15279	2.56644e-07
Shonai	Kiso-01	Kumozu	0.00580054	0.00112479	5.15702	2.50914e-07
Kumozu	Ibi	Kiso-02	0.00723214	0.00140229	5.15737	2.50446e-07
Kumozu	Inabe-01	Shonai	0.00743887	0.00144232	5.15757	2.50174e-07
Yahagi	Miya-02	Kumozu	0.0059867	0.00115943	5.16348	2.42397e-07
Miya-02	Toyo-01	Yahagi	0.00905902	0.00175372	5.1656	2.39674e-07
Shonai	Ibi	Kumozu	0.00630377	0.00122023	5.16607	2.39064e-07
Kumozu	Kiso-01	Ibi	0.00716984	0.00138693	5.16956	2.34645e-07
Kiso-02	Kumozu	Kiso-01	0.00454299	0.000878643	5.17046	2.33515e-07
Yahagi	Miya-02	Inabe-02	0.00645749	0.00124891	5.1705	2.33467e-07
Kiso-02	Kumozu	Toyo-02	0.00592728	0.00114594	5.17243	2.31073e-07
Yahagi	Kiso-01	Miya-01	0.00636178	0.00122993	5.17246	2.31028e-07
Toyo-03	Miya-03	Shonai	0.00727749	0.00140462	5.1811	2.20577e-07
Kumozu	Kiso-01	Kiso-02	0.00782876	0.00151084	5.18173	2.19835e-07
Miya-02	Kiso-02	Inabe-02	0.0102117	0.00197057	5.18211	2.1939e-07
Kumozu	Inabe-01	Suzuka	0.00767985	0.00148029	5.18808	2.12479e-07
Kumozu	Inabe-01	Ibi	0.00733812	0.00141251	5.1951	2.04609e-07
Miya-02	Suzuka	Kiso-02	0.0108594	0.0020897	5.19663	2.02937e-07
Shonai	Miya-03	Miya-02	0.0110072	0.00211753	5.19812	2.01316e-07
Kiso-01	Miya-01	Miya-04	0.00965644	0.00185528	5.20484	1.94166e-07
Kumozu	Inabe-02	Kiso-02	0.00830442	0.00159544	5.2051	1.93897e-07
Inabe-02	Nagara	Ibi	0.00580953	0.00111605	5.20543	1.93546e-07
Miya-02	Kiso-01	Ibi	0.0103553	0.00198905	5.20617	1.92778e-07
Miya-01	Suzuka	Kiso-02	0.00862541	0.00165666	5.20649	1.92441e-07
Kiso-02	Shonai	Toyo-03	0.00555657	0.00106682	5.20854	1.9033e-07
Miya-02	Kiso-01	Kiso-02	0.010217	0.00196028	5.21201	1.86806e-07
Kiso-02	Kumozu	Ibi	0.00513961	0.000985913	5.21305	1.85763e-07
Miya-02	Toyo-01	Miya-04	0.00444731	0.000853081	5.21323	1.85582e-07
Ibi	Miya-02	Miya-04	0.00902817	0.00173103	5.2155	1.83325e-07
Kiso-01	Miya-03	Miya-04	0.00996428	0.00191023	5.21627	1.82561e-07
Toyo-03	Miya-03	Ibi	0.00930466	0.00178255	5.21986	1.79058e-07
Kiso-01	Yahagi	Toyo-01	0.00884669	0.00169333	5.22443	1.74692e-07
Yahagi	Suzuka	Miya-03	0.00660959	0.00126436	5.22761	1.71715e-07
Toyo-03	Suzuka	Miya-03	0.00775135	0.00148242	5.22884	1.7058e-07
Kumozu	Nagara	Kiso-02	0.00720314	0.00137714	5.2305	1.69049e-07
Inabe-02	Miya-03	Miya-01	0.0095809	0.00183153	5.23108	1.68525e-07
Kiso-02	Miya-01	Nagara	0.00464534	0.000887425	5.23463	1.65317e-07
Inabe-02	Miya-04	Miya-01	0.00918811	0.00175394	5.23855	1.61846e-07
Shonai	Toyo-01	Toyo-03	0.00852813	0.00162786	5.23885	1.6158e-07
Kiso-02	Yahagi	Miya-04	0.00654655	0.00124909	5.24104	1.59671e-07
Shonai	Miya-04	Miya-02	0.0110494	0.00210717	5.24372	1.57368e-07
Inabe-02	Yahagi	Toyo-03	0.00856953	0.00163237	5.24975	1.52309e-07
Kiso-02	Yahagi	Miya-02	0.00679695	0.00129427	5.25155	1.50821e-07
Kiso-02	Inabe-01	Ibi	0.00438114	0.000833403	5.25693	1.46479e-07
Kiso-02	Kumozu	Yahagi	0.00550285	0.00104648	5.25846	1.45271e-07
Kiso-02	Miya-02	Ibi	0.00434237	0.000824564	5.26626	1.39233e-07
Suzuka	Miya-03	Toyo-02	0.0120061	0.00227771	5.27116	1.35567e-07
Kumozu	Inabe-01	Kiso-01	0.00720951	0.00136758	5.27173	1.35142e-07
Kiso-02	Toyo-01	Miya-04	0.00636365	0.00120708	5.27191	1.35009e-07
Inabe-02	Miya-02	Miya-01	0.0094034	0.00178244	5.27558	1.3234e-07
Kiso-02	Nagara	Ibi	0.00515308	0.000976424	5.27751	1.30951e-07
Yahagi	Shonai	Miya-01	0.00612534	0.00116017	5.27971	1.29391e-07
Toyo-03	Suzuka	Shonai	0.0093616	0.00177088	5.28642	1.24731e-07
Kiso-02	Inabe-02	Miya-02	0.00387047	0.000732021	5.28737	1.24089e-07
Inabe-02	Yahagi	Toyo-02	0.00803325	0.00151917	5.28792	1.23715e-07
Miya-01	Inabe-02	Inabe-01	0.00908525	0.00171609	5.29416	1.19565e-07
Kiso-02	Miya-03	Ibi	0.0044023	0.000831214	5.29623	1.18217e-07
Kumozu	Nagara	Ibi	0.00721662	0.00136246	5.29675	1.17883e-07
Kiso-01	Miya-01	Miya-03	0.0100187	0.00189081	5.29862	1.16679e-07
Suzuka	Miya-03	Toyo-03	0.0130815	0.0024664	5.30389	1.13363e-07
Miya-01	Yahagi	Toyo-03	0.0058608	0.00110379	5.30972	1.09795e-07
Miya-02	Nagara	Ibi	0.0104378	0.00196536	5.3109	1.09088e-07
Kiso-02	Inabe-02	Miya-03	0.00379573	0.000714495	5.31246	1.08157e-07
Shonai	Kiso-01	Kiso-02	0.0056387	0.00106111	5.31396	1.07269e-07
Yahagi	Miya-04	Kiso-01	0.00611016	0.00114925	5.31667	1.05684e-07
Toyo-03	Suzuka	Yahagi	0.00699952	0.00131604	5.3186	1.04568e-07
Yahagi	Inabe-01	Miya-01	0.00655238	0.001231	5.32282	1.02168e-07
Kiso-01	Miya-02	Miya-03	0.0107686	0.00202031	5.33016	9.81285e-08
Kiso-02	Kumozu	Miya-03	0.00518449	0.000972024	5.3337	9.62302e-08
Yahagi	Miya-01	Kumozu	0.00625276	0.00117066	5.34123	9.23181e-08
Yahagi	Miya-04	Kiso-02	0.00623172	0.0011659	5.34498	9.04252e-08
Inabe-02	Miya-02	Miya-03	0.00998267	0.00186572	5.35057	8.76771e-08
Kiso-02	Yahagi	Toyo-02	0.00705452	0.00131587	5.36112	8.27062e-08
Yahagi	Miya-03	Ibi	0.00731935	0.00136479	5.36299	8.18568e-08
Kumozu	Inabe-01	Nagara	0.00714793	0.00133164	5.36775	7.97259e-08
Kiso-01	Miya-02	Miya-04	0.0110536	0.00205213	5.38639	7.18876e-08
Suzuka	Miya-02	Toyo-02	0.0124542	0.00231137	5.38822	7.11599e-08
Toyo-03	Miya-03	Inabe-02	0.00921213	0.0017082	5.39288	6.93371e-08
Yahagi	Nagara	Miya-01	0.00666655	0.00123591	5.39402	6.88972e-08
Yahagi	Inabe-01	Miya-04	0.00661344	0.00122576	5.39538	6.83789e-08
Suzuka	Miya-04	Toyo-03	0.0130558	0.00241778	5.3999	6.66764e-08
Toyo-03	Suzuka	Miya-02	0.00773339	0.00143188	5.40085	6.63266e-08
Miya-02	Kiso-01	Nagara	0.0108279	0.00200449	5.4018	6.59772e-08
Suzuka	Miya-02	Toyo-03	0.0130995	0.00242459	5.40274	6.56292e-08
Inabe-02	Miya-02	Miya-04	0.0102371	0.00189216	5.41027	6.29307e-08
Yahagi	Miya-03	Kiso-02	0.00708246	0.00130843	5.41294	6.19973e-08
Yahagi	Suzuka	Ibi	0.00847969	0.00156548	5.41667	6.07192e-08
Inabe-02	Toyo-02	Toyo-03	0.0102704	0.00189586	5.41728	6.05111e-08
Toyo-03	Kumozu	Yahagi	0.00809441	0.00149418	5.4173	6.05057e-08
Yahagi	Shonai	Miya-03	0.00641534	0.00118358	5.42029	5.95033e-08
Yahagi	Toyo-02	Toyo-03	0.00777105	0.00143351	5.42099	5.92711e-08
Toyo-03	Miya-04	Ibi	0.00920689	0.00169635	5.42747	5.71594e-08
Toyo-03	Ibi	Shonai	0.00953624	0.00175683	5.42809	5.69593e-08
Kiso-02	Kumozu	Toyo-03	0.00517025	0.000950603	5.43891	5.3607e-08
Suzuka	Ibi	Kiso-02	0.0107529	0.00197693	5.43918	5.35249e-08
Kiso-02	Miya-02	Nagara	0.00445509	0.000818939	5.44007	5.32596e-08
Kiso-02	Miya-01	Toyo-01	0.00705783	0.00129704	5.44148	5.28409e-08
Shonai	Miya-01	Miya-02	0.0100118	0.0018376	5.44827	5.08613e-08
Yahagi	Miya-04	Kumozu	0.00603954	0.0011082	5.44985	5.04117e-08
Toyo-03	Kumozu	Shonai	0.00883635	0.00162078	5.45191	4.98314e-08
Shonai	Kiso-01	Nagara	0.00665697	0.0012208	5.45298	4.95328e-08
Kumozu	Yahagi	Toyo-02	0.00799614	0.00146384	5.46243	4.69656e-08
Toyo-03	Inabe-02	Miya-02	0.00901752	0.0016504	5.46383	4.65978e-08
Yahagi	Miya-03	Kiso-01	0.00674572	0.0012346	5.46389	4.65818e-08
Toyo-03	Miya-02	Shonai	0.00738128	0.00134951	5.4696	4.51062e-08
Yahagi	Miya-01	Inabe-02	0.00677775	0.00123877	5.47136	4.46589e-08
Toyo-03	Yahagi	Shonai	0.00671991	0.00122777	5.47327	4.418e-08
Kiso-02	Miya-03	Nagara	0.00448457	0.000819228	5.47413	4.39656e-08
Suzuka	Miya-01	Toyo-03	0.0134562	0.002458	5.47446	4.38854e-08
Toyo-03	Miya-01	Yahagi	0.00779872	0.00142424	5.4757	4.35776e-08
Toyo-03	Suzuka	Nagara	0.00976353	0.00178142	5.48075	4.23517e-08
Toyo-03	Miya-03	Kumozu	0.00900076	0.00164212	5.4812	4.22457e-08
Yahagi	Inabe-01	Miya-03	0.00724229	0.00132121	5.48156	4.21595e-08
Kumozu	Miya-02	Miya-01	0.0104401	0.00190407	5.48304	4.18075e-08
Toyo-03	Suzuka	Kumozu	0.00926665	0.00168875	5.48728	4.08169e-08
Kumozu	Kiso-01	Nagara	0.00772609	0.00140668	5.49243	3.96432e-08
Suzuka	Miya-04	Toyo-02	0.0123482	0.00224628	5.49715	3.85975e-08
Yahagi	Shonai	Miya-04	0.0060225	0.00109532	5.49841	3.83237e-08
Toyo-03	Miya-04	Inabe-01	0.00929376	0.001689	5.50251	3.74431e-08
Miya-01	Toyo-02	Toyo-01	0.0133061	0.00241794	5.50308	3.73223e-08
Kiso-02	Miya-04	Ibi	0.00432968	0.000786756	5.50321	3.72936e-08
Suzuka	Kiso-02	Toyo-03	0.00985741	0.00179115	5.5034	3.72545e-08
Kiso-02	Miya-01	Kumozu	0.00556333	0.00101029	5.50668	3.65654e-08
Toyo-03	Inabe-02	Yahagi	0.007586	0.00137753	5.50696	3.65079e-08
Kiso-02	Inabe-01	Miya-03	0.00385766	0.000700478	5.50719	3.64611e-08
Toyo-03	Yahagi	Inabe-01	0.00771247	0.00139877	5.51375	3.5126e-08
Toyo-03	Nagara	Shonai	0.00940214	0.00170477	5.51521	3.48359e-08
Toyo-03	Suzuka	Inabe-02	0.0104011	0.00188583	5.51536	3.48068e-08
Kiso-02	Miya-02	Inabe-01	0.00391011	0.000708879	5.5159	3.47002e-08
Toyo-03	Miya-01	Shonai	0.0075241	0.00136355	5.51802	3.42846e-08
Kiso-02	Kumozu	Nagara	0.00516861	0.00093467	5.52988	3.20454e-08
Toyo-03	Nagara	Miya-02	0.00890129	0.00160765	5.53682	3.08016e-08
Shonai	Miya-04	Miya-01	0.00988269	0.00178177	5.54655	2.91358e-08
Toyo-03	Ibi	Yahagi	0.00784306	0.00141352	5.54862	2.87936e-08
Kumozu	Inabe-01	Kiso-02	0.00809659	0.00145875	5.55036	2.85081e-08
Toyo-03	Suzuka	Ibi	0.0102024	0.00183797	5.5509	2.84205e-08
Toyo-03	Kiso-02	Miya-02	0.00871717	0.00156957	5.55384	2.79455e-08
Toyo-03	Kiso-02	Yahagi	0.00776181	0.00139562	5.56153	2.67415e-08
Toyo-03	Kumozu	Miya-02	0.00905514	0.00162728	5.56459	2.62768e-08
Suzuka	Kiso-01	Toyo-02	0.00989631	0.00177768	5.56697	2.59208e-08
Kumozu	Toyo-02	Toyo-03	0.0107417	0.00192686	5.57473	2.4792e-08
Miya-04	Toyo-02	Toyo-01	0.0130591	0.0023419	5.57628	2.4571e-08
Toyo-03	Inabe-01	Shonai	0.0096017	0.00172118	5.57856	2.42518e-08
Suzuka	Miya-03	Yahagi	0.0133441	0.00239188	5.57891	2.42024e-08
Toyo-03	Yahagi	Miya-02	0.00809391	0.00144945	5.58412	2.34886e-08
Shonai	Miya-03	Miya-01	0.0104876	0.00187808	5.58425	2.34704e-08
Inabe-02	Toyo-01	Toyo-03	0.0105762	0.00189315	5.58656	2.31606e-08
Toyo-03	Suzuka	Miya-04	0.00777705	0.00139159	5.5886	2.28901e-08
Kiso-01	Toyo-02	Toyo-03	0.010695	0.0019133	5.58981	2.27317e-08
Kiso-02	Kumozu	Miya-02	0.00550822	0.000984848	5.59297	2.23217e-08
Shonai	Nagara	Kumozu	0.00628007	0.00112106	5.60192	2.11992e-08
Toyo-03	Ibi	Inabe-02	0.0110856	0.00197838	5.60338	2.10207e-08
Toyo-03	Miya-03	Nagara	0.00920012	0.00164161	5.60431	2.09082e-08
Yahagi	Miya-04	Nagara	0.00656707	0.0011717	5.60475	2.08556e-08
Suzuka	Kiso-02	Toyo-02	0.00988099	0.00176165	5.60893	2.03581e-08
Yahagi	Suzuka	Kumozu	0.0072926	0.0012996	5.61142	2.0067e-08
Kumozu	Miya-02	Miya-03	0.0112142	0.00199844	5.61147	2.0062e-08
Kumozu	Yahagi	Toyo-03	0.00911886	0.0016247	5.61266	1.99243e-08
Toyo-03	Miya-03	Kiso-02	0.00898652	0.0016008	5.61376	1.97979e-08
Inabe-02	Yahagi	Toyo-01	0.00877339	0.00156261	5.61456	1.97063e-08
Yahagi	Kiso-02	Kumozu	0.00727542	0.00129554	5.61574	1.95726e-08
Suzuka	Ibi	Toyo-03	0.0106304	0.00189162	5.61977	1.91207e-08
Toyo-03	Nagara	Yahagi	0.00766192	0.00136122	5.62874	1.81534e-08
Toyo-03	Kiso-01	Shonai	0.00953913	0.00169397	5.63123	1.78925e-08
Kumozu	Miya-03	Miya-01	0.0108666	0.00192652	5.64054	1.69519e-08
Toyo-03	Kiso-02	Shonai	0.00962544	0.00170594	5.64233	1.67768e-08
Toyo-03	Inabe-02	Shonai	0.0100095	0.0017727	5.64649	1.63757e-08
Yahagi	Shonai	Ibi	0.00809315	0.00143299	5.64773	1.62583e-08
Kiso-02	Inabe-01	Miya-04	0.00407956	0.000721979	5.65053	1.59957e-08
Yahagi	Miya-03	Kumozu	0.0067641	0.00119456	5.66242	1.4925e-08
Suzuka	Kiso-01	Toyo-03	0.010161	0.0017939	5.66418	1.4773e-08
Kumozu	Miya-03	Miya-04	0.0107738	0.00190209	5.6642	1.47714e-08
Toyo-03	Suzuka	Inabe-01	0.010273	0.00181325	5.6655	1.46597e-08
Suzuka	Ibi	Miya-02	0.0118724	0.00209117	5.67741	1.36749e-08
Suzuka	Toyo-02	Shonai	0.0109497	0.00192796	5.67939	1.35174e-08
Toyo-03	Miya-01	Kumozu	0.00902603	0.00158661	5.68889	1.27868e-08
Suzuka	Miya-01	Toyo-02	0.013132	0.00230803	5.68969	1.27271e-08
Kiso-01	Toyo-01	Toyo-03	0.0109905	0.00192983	5.69509	1.23307e-08
Toyo-03	Miya-04	Kumozu	0.00910179	0.0015979	5.6961	1.22577e-08
Miya-03	Toyo-02	Toyo-01	0.0158843	0.0027886	5.69617	1.22531e-08
Kumozu	Miya-04	Miya-01	0.0105934	0.00185909	5.69814	1.2112e-08
Toyo-03	Miya-03	Miya-02	0.0120568	0.00211507	5.70043	1.19509e-08
Suzuka	Kiso-02	Miya-02	0.0108412	0.00190115	5.70244	1.18107e-08
Toyo-03	Miya-04	Yahagi	0.00808771	0.00141811	5.70317	1.17597e-08
Kiso-02	Miya-03	Miya-04	0.0088972	0.00155974	5.70427	1.16843e-08
Suzuka	Miya-03	Shonai	0.0109974	0.00192642	5.70871	1.13836e-08
Suzuka	Ibi	Toyo-02	0.010658	0.00186645	5.71031	1.12774e-08
Suzuka	Kiso-02	Toyo-01	0.0103488	0.00181131	5.71343	1.10719e-08
Toyo-03	Miya-04	Shonai	0.00771024	0.00134871	5.71674	1.08589e-08
Kiso-02	Miya-01	Miya-02	0.00913989	0.00159738	5.72179	1.0541e-08
Kiso-02	Miya-01	Miya-03	0.00924264	0.00161469	5.72408	1.03994e-08
Suzuka	Miya-03	Kiso-02	0.0110926	0.00193768	5.72468	1.0363e-08
Suzuka	Ibi	Shonai	0.0108051	0.00188636	5.72802	1.01608e-08
Suzuka	Kiso-01	Toyo-01	0.0103167	0.00180104	5.72819	1.01509e-08
Suzuka	Miya-02	Toyo-01	0.0130892	0.00228501	5.72832	1.01433e-08
Kiso-02	Yahagi	Toyo-03	0.00742021	0.0012952	5.72899	1.0103e-08
Kumozu	Miya-02	Miya-04	0.0115881	0.00202272	5.729	1.01023e-08
Yahagi	Suzuka	Nagara	0.00822197	0.00143502	5.72953	1.00708e-08
Suzuka	Kiso-02	Yahagi	0.0106197	0.0018532	5.73047	1.00155e-08
Kiso-02	Inabe-02	Miya-04	0.00404147	0.000704184	5.73921	9.51169e-09
Kumozu	Yahagi	Toyo-01	0.00866631	0.00150998	5.73937	9.5032e-09
Suzuka	Miya-03	Ibi	0.0121838	0.00212254	5.74019	9.45713e-09
Kiso-02	Miya-02	Miya-03	0.00953512	0.0016609	5.74095	9.41485e-09
Suzuka	Yahagi	Shonai	0.0111916	0.00194687	5.74854	9.00156e-09
Toyo-03	Ibi	Inabe-01	0.0117318	0.00204083	5.74856	9.00092e-09
Kiso-02	Toyo-02	Toyo-03	0.00946751	0.0016469	5.7487	8.99327e-09
Toyo-03	Miya-03	Miya-04	0.0116631	0.00202812	5.75069	8.88824e-09
Toyo-03	Kiso-02	Miya-01	0.00863295	0.00150109	5.75113	8.86478e-09
Yahagi	Shonai	Suzuka	0.00876205	0.00152294	5.75336	8.74871e-09
Suzuka	Kiso-02	Shonai	0.0101213	0.00175332	5.77263	7.8044e-09
Kumozu	Inabe-02	Inabe-01	0.00957656	0.00165624	5.78212	7.3766e-09
Suzuka	Nagara	Kiso-02	0.0110049	0.00190221	5.78535	7.23601e-09
Suzuka	Inabe-01	Toyo-02	0.0105488	0.00182272	5.78736	7.15014e-09
Kiso-02	Kumozu	Miya-04	0.00531067	0.000917437	5.78859	7.09791e-09
Yahagi	Miya-03	Nagara	0.00739596	0.00127752	5.78932	7.06716e-09
Yahagi	Miya-03	Inabe-02	0.00748389	0.00129221	5.79155	6.97417e-09
Toyo-03	Kiso-01	Yahagi	0.00792703	0.00136764	5.79615	6.78547e-09
Toyo-03	Kiso-01	Miya-02	0.00859445	0.00148222	5.79836	6.69652e-09
Toyo-03	Kiso-02	Kumozu	0.0100118	0.00172578	5.8013	6.58046e-09
Yahagi	Kiso-01	Kumozu	0.00766531	0.00132127	5.80149	6.5729e-09
Yahagi	Suzuka	Inabe-02	0.00893542	0.0015401	5.80184	6.55909e-09
Toyo-03	Miya-04	Kiso-02	0.00896137	0.00154455	5.80192	6.55591e-09
Suzuka	Kiso-01	Shonai	0.0103385	0.00177933	5.81034	6.23464e-09
Yahagi	Shonai	Kumozu	0.00714191	0.0012291	5.81069	6.22152e-09
Kiso-02	Miya-04	Nagara	0.00450643	0.000774611	5.81767	5.96735e-09
Suzuka	Miya-02	Shonai	0.0111191	0.00191123	5.8178	5.96271e-09
Toyo-03	Miya-04	Inabe-02	0.00943272	0.00162054	5.82072	5.85932e-09
Suzuka	Inabe-02	Toyo-02	0.010626	0.00182547	5.82095	5.85147e-09
Suzuka	Kumozu	Shonai	0.0110409	0.00189656	5.82155	5.83041e-09
Miya-02	Inabe-01	Inabe-02	0.0118489	0.00203522	5.82191	5.81774e-09
Yahagi	Miya-04	Inabe-02	0.00687888	0.00117987	5.83019	5.53659e-09
Yahagi	Shonai	Kiso-01	0.00801207	0.00137163	5.84128	5.18026e-09
Toyo-03	Suzuka	Kiso-01	0.0106719	0.00182568	5.84542	5.05283e-09
Yahagi	Suzuka	Kiso-01	0.0088652	0.00151642	5.84613	5.03146e-09
Toyo-03	Miya-01	Inabe-01	0.00894371	0.00152704	5.8569	4.71579e-09
Toyo-03	Miya-01	Inabe-02	0.00904259	0.00154316	5.8598	4.63411e-09
Toyo-03	Ibi	Miya-01	0.00905437	0.00154426	5.86325	4.5388e-09
Toyo-03	Miya-03	Kiso-01	0.00881499	0.0015034	5.86337	4.53563e-09
Ibi	Toyo-02	Toyo-01	0.0138932	0.00236822	5.86653	4.45022e-09
Suzuka	Kumozu	Toyo-03	0.0115662	0.00197098	5.86825	4.40422e-09
Inabe-01	Toyo-02	Toyo-01	0.0132854	0.00226266	5.87156	4.31702e-09
Toyo-03	Miya-04	Miya-02	0.0125318	0.00213395	5.87257	4.29078e-09
Kiso-02	Miya-02	Miya-04	0.0100353	0.0017086	5.8734	4.26945e-09
Suzuka	Kiso-01	Miya-02	0.011022	0.00187643	5.87393	4.25588e-09
Toyo-03	Miya-04	Nagara	0.00919684	0.0015655	5.87469	4.23643e-09
Suzuka	Yahagi	Miya-02	0.0141938	0.00241332	5.88145	4.06687e-09
Suzuka	Kiso-01	Kiso-02	0.0103797	0.00176473	5.88174	4.05974e-09
Suzuka	Miya-04	Yahagi	0.014144	0.00240154	5.88954	3.87265e-09
Suzuka	Miya-04	Kiso-02	0.0110417	0.00187479	5.88958	3.87181e-09
Suzuka	Miya-04	Ibi	0.0120603	0.00204761	5.88993	3.8635e-09
Yahagi	Kiso-01	Ibi	0.00894044	0.00151656	5.8952	3.74225e-09
Toyo-03	Suzuka	Kiso-02	0.0109754	0.00186161	5.89567	3.73164e-09
Suzuka	Kiso-02	Miya-01	0.0111138	0.0018848	5.89653	3.7122e-09
Toyo-03	Nagara	Inabe-02	0.0112404	0.00190604	5.89722	3.69666e-09
Suzuka	Miya-03	Kiso-01	0.0112246	0.00190212	5.90111	3.61064e-09
Suzuka	Miya-03	Toyo-01	0.0134947	0.0022857	5.90398	3.54844e-09
Suzuka	Kiso-02	Kumozu	0.0106025	0.00179367	5.91108	3.39867e-09
Kiso-02	Miya-01	Miya-04	0.00909559	0.00153778	5.91477	3.32342e-09
Suzuka	Miya-01	Yahagi	0.0142555	0.00240715	5.92213	3.17791e-09
Suzuka	Yahagi	Toyo-03	0.0138333	0.00233493	5.92453	3.13198e-09
Suzuka	Inabe-02	Toyo-03	0.0104318	0.00176036	5.92596	3.10486e-09
Toyo-03	Nagara	Inabe-01	0.0113838	0.00192093	5.92621	3.10006e-09
Suzuka	Kiso-01	Yahagi	0.0110885	0.00186883	5.93337	2.96778e-09
Toyo-03	Ibi	Kiso-02	0.0110979	0.00187041	5.93338	2.96757e-09
Toyo-03	Nagara	Kiso-02	0.0109111	0.00183715	5.93912	2.86555e-09
Suzuka	Nagara	Toyo-03	0.0110693	0.00186214	5.94439	2.77493e-09
Yahagi	Inabe-01	Suzuka	0.00868087	0.00145991	5.94617	2.74492e-09
Suzuka	Nagara	Toyo-02	0.0110797	0.00186244	5.94904	2.69728e-09
Toyo-03	Kumozu	Inabe-01	0.0105398	0.00177083	5.95189	2.65071e-09
Suzuka	Ibi	Yahagi	0.011474	0.00192778	5.95191	2.65024e-09
Suzuka	Kiso-01	Ibi	0.0115492	0.00193844	5.958	2.55337e-09
Suzuka	Nagara	Shonai	0.0111099	0.00186421	5.95954	2.52952e-09
Suzuka	Kumozu	Toyo-01	0.012827	0.00215231	5.95962	2.52822e-09
Suzuka	Inabe-01	Shonai	0.0108	0.00181197	5.96033	2.51727e-09
Yahagi	Kumozu	Inabe-02	0.00794846	0.00133333	5.96135	2.50161e-09
Suzuka	Yahagi	Toyo-02	0.0134912	0.00226259	5.96275	2.48034e-09
Suzuka	Inabe-02	Toyo-01	0.0110362	0.00185052	5.96381	2.4643e-09
Suzuka	Shonai	Toyo-01	0.0115773	0.00194017	5.96714	2.4145e-09
Suzuka	Miya-02	Inabe-01	0.0117066	0.00196095	5.96983	2.37502e-09
Suzuka	Shonai	Toyo-03	0.0114712	0.00191985	5.97506	2.30003e-09
Toyo-03	Kumozu	Inabe-02	0.010509	0.00175874	5.97531	2.29658e-09
Suzuka	Inabe-01	Toyo-03	0.0105599	0.00176684	5.97671	2.27694e-09
Suzuka	Miya-03	Inabe-01	0.0119055	0.00199134	5.97863	2.25016e-09
Yahagi	Ibi	Inabe-02	0.00877643	0.00146511	5.9903	2.0945e-09
Kumozu	Toyo-01	Toyo-03	0.0109775	0.0018322	5.99145	2.07979e-09
Suzuka	Kiso-02	Inabe-01	0.0110193	0.00183799	5.99529	2.03122e-09
Kiso-02	Yahagi	Toyo-01	0.00773702	0.00129042	5.99573	2.02577e-09
Toyo-03	Nagara	Miya-01	0.00900732	0.00150188	5.99737	2.00539e-09
Kiso-02	Inabe-02	Inabe-01	0.0055473	0.000923763	6.00511	1.91198e-09
Ibi	Inabe-02	Inabe-01	0.00527321	0.000876749	6.01451	1.80433e-09
Suzuka	Ibi	Toyo-01	0.0117108	0.00194654	6.0162	1.78561e-09
Suzuka	Miya-04	Shonai	0.0114044	0.00189544	6.01679	1.77912e-09
Suzuka	Ibi	Inabe-02	0.011315	0.00187822	6.02432	1.69826e-09
Toyo-01	Toyo-03	Kumozu	0.0155118	0.00257446	6.02525	1.68853e-09
Toyo-03	Kiso-01	Inabe-02	0.0107998	0.00178955	6.03492	1.59041e-09
Suzuka	Ibi	Inabe-01	0.0120893	0.00200291	6.03586	1.58122e-09
Toyo-03	Nagara	Ibi	0.01198	0.00198444	6.03694	1.57061e-09
Suzuka	Miya-01	Shonai	0.0116187	0.00192422	6.03816	1.55883e-09
Yahagi	Ibi	Kiso-02	0.00861286	0.00142632	6.03851	1.55547e-09
Suzuka	Inabe-02	Miya-02	0.0117159	0.00194009	6.03885	1.55217e-09
Toyo-03	Kiso-02	Inabe-01	0.0114348	0.00189298	6.04067	1.53479e-09
Toyo-03	Kiso-01	Kumozu	0.0105669	0.00174865	6.04286	1.51406e-09
Yahagi	Kiso-01	Inabe-02	0.00840667	0.00139058	6.04546	1.48986e-09
Suzuka	Kumozu	Toyo-02	0.0123468	0.00204224	6.04572	1.4874e-09
Yahagi	Inabe-01	Kiso-01	0.00858323	0.00141948	6.04676	1.47789e-09
Suzuka	Miya-04	Toyo-01	0.0136902	0.00226384	6.04734	1.47254e-09
Suzuka	Inabe-02	Yahagi	0.0110183	0.00181512	6.07029	1.27682e-09
Suzuka	Miya-03	Inabe-02	0.0118926	0.0019573	6.07602	1.23203e-09
Yahagi	Inabe-01	Shonai	0.00828919	0.00136408	6.07676	1.22633e-09
Toyo-03	Ibi	Kumozu	0.0110672	0.00181969	6.08191	1.18757e-09
Toyo-03	Kiso-01	Ibi	0.0115907	0.00190273	6.0916	1.11787e-09
Suzuka	Kiso-01	Inabe-02	0.0105597	0.00173329	6.09231	1.11291e-09
Suzuka	Miya-04	Kiso-01	0.011389	0.00186924	6.09283	1.10931e-09
Suzuka	Nagara	Miya-02	0.0122372	0.00200502	6.1033	1.03903e-09
Toyo-01	Toyo-03	Kiso-02	0.0162811	0.00266752	6.10348	1.03786e-09
Suzuka	Inabe-02	Shonai	0.0110797	0.00181438	6.10661	1.01773e-09
Yahagi	Shonai	Kiso-02	0.0082636	0.00135319	6.10676	1.01673e-09
Suzuka	Kiso-01	Inabe-01	0.0109909	0.00179656	6.11771	9.49314e-10
Toyo-03	Miya-01	Miya-02	0.011308	0.00184839	6.11775	9.49087e-10
Suzuka	Inabe-01	Toyo-01	0.0114846	0.00187693	6.11881	9.42783e-10
Suzuka	Kumozu	Yahagi	0.0126611	0.0020671	6.12505	9.0654e-10
Yahagi	Shonai	Nagara	0.00814019	0.00132773	6.13089	8.73897e-10
Suzuka	Miya-03	Kumozu	0.0128156	0.00209032	6.13091	8.73758e-10
Suzuka	Nagara	Ibi	0.0128469	0.00209538	6.13105	8.73005e-10
Toyo-03	Kiso-02	Inabe-02	0.0116119	0.00189332	6.13309	8.61901e-10
Toyo-01	Miya-02	Shonai	0.019083	0.00311136	6.13334	8.60528e-10
Toyo-03	Nagara	Kumozu	0.0109094	0.00177828	6.13481	8.52613e-10
Suzuka	Ibi	Miya-01	0.0123082	0.0020055	6.13723	8.39729e-10
Toyo-01	Toyo-03	Inabe-02	0.0161682	0.00263307	6.14043	8.22984e-10
Toyo-01	Toyo-03	Inabe-01	0.0158479	0.0025806	6.14114	8.19293e-10
Toyo-03	Kiso-01	Miya-01	0.00896765	0.00145896	6.14663	7.91489e-10
Toyo-03	Kiso-01	Inabe-01	0.0111029	0.00180521	6.15047	7.72547e-10
Suzuka	Miya-03	Miya-02	0.0174049	0.00282714	6.15637	7.44331e-10
Toyo-01	Toyo-03	Ibi	0.0156922	0.00254777	6.15919	7.31176e-10
Yahagi	Inabe-01	Ibi	0.00929616	0.00150877	6.16142	7.2095e-10
Suzuka	Miya-03	Nagara	0.0125181	0.00203059	6.16476	7.0592e-10
Nagara	Inabe-02	Inabe-01	0.00465939	0.00075544	6.16779	6.9251e-10
Suzuka	Kiso-02	Inabe-02	0.0110683	0.0017942	6.1689	6.87678e-10
Yahagi	Nagara	Kiso-02	0.0086072	0.00139465	6.17157	6.76163e-10
Suzuka	Kiso-01	Miya-01	0.011752	0.00190075	6.18285	6.29547e-10
Toyo-01	Miya-01	Kumozu	0.0185626	0.00300209	6.18323	6.28023e-10
Kiso-02	Toyo-01	Toyo-03	0.00971564	0.00157122	6.18348	6.27028e-10
Suzuka	Miya-03	Miya-04	0.0169675	0.00274187	6.1883	6.08165e-10
Suzuka	Yahagi	Inabe-01	0.0112728	0.00182096	6.19058	5.99423e-10
Yahagi	Suzuka	Kiso-02	0.00933398	0.00150768	6.19095	5.98032e-10
Suzuka	Nagara	Yahagi	0.0117317	0.00189437	6.19293	5.90573e-10
Toyo-01	Toyo-03	Nagara	0.01581	0.00255213	6.19484	5.83435e-10
Toyo-03	Miya-03	Miya-01	0.0116801	0.00188521	6.19563	5.80509e-10
Toyo-01	Miya-01	Shonai	0.0182155	0.00293957	6.19664	5.76825e-10
Toyo-01	Yahagi	Shonai	0.0176032	0.00284043	6.19738	5.74107e-10
Toyo-01	Toyo-03	Shonai	0.0166665	0.00268521	6.20677	5.40832e-10
Suzuka	Kumozu	Inabe-02	0.0116741	0.00188084	6.20687	5.40513e-10
Toyo-01	Kumozu	Yahagi	0.017823	0.00286752	6.21547	5.117e-10
Yahagi	Kiso-01	Kiso-02	0.00862517	0.00138745	6.21657	5.08148e-10
Toyo-01	Toyo-03	Miya-01	0.0157724	0.00253614	6.21905	5.00185e-10
Toyo-01	Suzuka	Miya-01	0.018174	0.00291971	6.22459	4.82823e-10
Toyo-01	Yahagi	Inabe-01	0.0177771	0.00285506	6.22653	4.76884e-10
Suzuka	Toyo-02	Toyo-03	0.0151419	0.00243107	6.22849	4.70958e-10
Toyo-01	Miya-02	Inabe-01	0.0197632	0.00317274	6.22906	4.69234e-10
Suzuka	Miya-04	Inabe-01	0.0120766	0.00193731	6.23366	4.55654e-10
Yahagi	Shonai	Inabe-02	0.0088235	0.00141543	6.23379	4.55296e-10
Toyo-01	Kumozu	Miya-02	0.0196022	0.0031443	6.23419	4.54108e-10
Yahagi	Inabe-01	Kumozu	0.00785274	0.00125885	6.23802	4.43149e-10
Toyo-03	Miya-04	Kiso-01	0.00900503	0.00144198	6.24489	4.24104e-10
Toyo-01	Ibi	Miya-02	0.0197028	0.00315008	6.25471	3.98254e-10
Toyo-03	Kiso-01	Kiso-02	0.0111941	0.00178816	6.26014	3.84631e-10
Toyo-01	Kumozu	Shonai	0.0192671	0.00307686	6.26194	3.80207e-10
Toyo-01	Toyo-03	Kiso-01	0.0166168	0.00265314	6.26308	3.77457e-10
Toyo-01	Miya-03	Shonai	0.0185558	0.00295837	6.27231	3.55722e-10
Suzuka	Miya-01	Toyo-01	0.0144564	0.00230399	6.27451	3.50738e-10
Toyo-03	Kiso-01	Nagara	0.0119891	0.00190972	6.27795	3.43069e-10
Toyo-01	Nagara	Yahagi	0.0176888	0.00281721	6.27884	3.41108e-10
Suzuka	Kumozu	Miya-02	0.0128879	0.00205191	6.28095	3.36513e-10
Yahagi	Nagara	Inabe-02	0.00911232	0.00145068	6.2814	3.35544e-10
Suzuka	Kiso-01	Kumozu	0.0114612	0.0018242	6.28287	3.32382e-10
Toyo-01	Ibi	Shonai	0.0201475	0.00320424	6.28774	3.22118e-10
Nagara	Toyo-02	Toyo-01	0.0132211	0.00210244	6.28846	3.20621e-10
Toyo-01	Miya-04	Kumozu	0.0190042	0.00302111	6.29047	3.16511e-10
Toyo-01	Miya-03	Kumozu	0.0191243	0.00304003	6.29084	3.15747e-10
Miya-02	Toyo-02	Toyo-01	0.0173125	0.00275072	6.2938	3.09786e-10
Suzuka	Nagara	Toyo-01	0.0120318	0.00191158	6.29418	3.09034e-10
Toyo-01	Inabe-02	Yahagi	0.017971	0.00285401	6.29675	3.0395e-10
Suzuka	Ibi	Kumozu	0.012431	0.0019728	6.3012	2.95353e-10
Suzuka	Yahagi	Toyo-01	0.0146416	0.00232277	6.30348	2.91031e-10
Toyo-01	Ibi	Yahagi	0.0177521	0.00281197	6.31305	2.73593e-10
Yahagi	Inabe-01	Nagara	0.00912931	0.00144266	6.32812	2.48166e-10
Toyo-01	Kiso-02	Miya-01	0.0189389	0.00299246	6.3289	2.46922e-10
Toyo-01	Miya-04	Shonai	0.0187674	0.00296506	6.3295	2.45961e-10
Toyo-01	Kiso-02	Miya-02	0.0200335	0.00316254	6.33464	2.37899e-10
Suzuka	Kumozu	Inabe-01	0.011833	0.00186619	6.34071	2.28709e-10
Suzuka	Miya-03	Miya-01	0.017385	0.00274169	6.34098	2.28302e-10
Suzuka	Miya-04	Inabe-02	0.0120875	0.001905	6.34511	2.22271e-10
Yahagi	Inabe-01	Kiso-02	0.00908043	0.00143025	6.34885	2.16928e-10
Toyo-01	Toyo-03	Miya-02	0.0167828	0.0026423	6.35158	2.13116e-10
Toyo-01	Miya-01	Inabe-01	0.0188164	0.00296238	6.35178	2.12836e-10
Suzuka	Miya-04	Nagara	0.0124891	0.00196583	6.35309	2.11026e-10
Toyo-01	Toyo-03	Miya-04	0.0161381	0.00253662	6.36207	1.99052e-10
Suzuka	Miya-04	Miya-02	0.0178542	0.00280551	6.36397	1.96605e-10
Toyo-01	Inabe-02	Miya-02	0.0202209	0.00317715	6.36449	1.95944e-10
Suzuka	Miya-01	Kumozu	0.0132156	0.00207442	6.37076	1.88095e-10
Suzuka	Miya-01	Miya-02	0.0170308	0.00267276	6.372	1.86575e-10
Toyo-01	Toyo-03	Miya-03	0.0163593	0.00256737	6.37201	1.86566e-10
Yahagi	Nagara	Ibi	0.00959487	0.00150578	6.37203	1.86548e-10
Toyo-03	Miya-04	Miya-01	0.0115079	0.00180567	6.37321	1.85116e-10
Toyo-01	Miya-04	Ibi	0.0192897	0.00302595	6.37477	1.83242e-10
Suzuka	Nagara	Inabe-01	0.0121802	0.00191049	6.3754	1.82484e-10
Suzuka	Miya-04	Kumozu	0.0128909	0.00202189	6.37567	1.82161e-10
Toyo-01	Miya-03	Inabe-01	0.0195567	0.00306514	6.38034	1.7669e-10
Toyo-01	Nagara	Miya-02	0.0197466	0.00309311	6.38406	1.72448e-10
Suzuka	Kiso-01	Nagara	0.0123865	0.00194005	6.38465	1.7179e-10
Toyo-01	Toyo-03	Suzuka	0.0167725	0.00262535	6.38869	1.67311e-10
Toyo-01	Ibi	Miya-01	0.0187715	0.00293672	6.39198	1.63753e-10
Toyo-01	Miya-01	Yahagi	0.0177879	0.0027814	6.3953	1.60235e-10
Suzuka	Miya-01	Inabe-02	0.0120978	0.00189102	6.39749	1.57956e-10
Toyo-01	Suzuka	Miya-02	0.0195412	0.00305422	6.39809	1.57338e-10
Toyo-01	Miya-04	Inabe-01	0.0195322	0.00305233	6.39911	1.56283e-10
Yahagi	Ibi	Kumozu	0.00824962	0.00128864	6.40182	1.53537e-10
Toyo-02	Suzuka	Miya-01	0.0146191	0.00228311	6.40317	1.52183e-10
Yahagi	Kiso-01	Nagara	0.00952003	0.00148453	6.41282	1.42855e-10
Toyo-01	Kiso-02	Yahagi	0.0182597	0.00284521	6.41771	1.3834e-10
Toyo-01	Nagara	Miya-01	0.0188422	0.00293524	6.41931	1.36894e-10
Toyo-01	Miya-01	Inabe-02	0.0192356	0.00299337	6.42609	1.30928e-10
Toyo-01	Miya-03	Ibi	0.0196087	0.00305026	6.42854	1.28838e-10
Suzuka	Nagara	Inabe-02	0.0119086	0.00185165	6.43136	1.26465e-10
Yahagi	Miya-02	Miya-04	0.00947006	0.00147033	6.44078	1.1886e-10
Suzuka	Nagara	Miya-01	0.0127	0.00197148	6.44189	1.17994e-10
Toyo-01	Suzuka	Yahagi	0.0179889	0.0027905	6.44648	1.14481e-10
Toyo-01	Nagara	Shonai	0.0201312	0.00312196	6.44825	1.13147e-10
Suzuka	Miya-01	Inabe-01	0.012127	0.00187983	6.4511	1.11039e-10
Toyo-02	Miya-01	Kumozu	0.0154879	0.00240028	6.45256	1.09973e-10
Toyo-02	Ibi	Miya-02	0.0165114	0.00255659	6.45836	1.05841e-10
Toyo-01	Kiso-01	Miya-02	0.0202465	0.00313236	6.46365	1.02207e-10
Toyo-01	Miya-03	Kiso-02	0.0198795	0.00307178	6.47164	9.69443e-11
Toyo-01	Miya-04	Kiso-02	0.0196331	0.00303289	6.4734	9.58235e-11
Toyo-01	Inabe-01	Shonai	0.0203685	0.00314572	6.475	9.48136e-11
Yahagi	Miya-02	Miya-01	0.00853523	0.00131756	6.47804	9.29201e-11
Toyo-01	Suzuka	Miya-04	0.0189402	0.00292011	6.48612	8.80724e-11
Yahagi	Nagara	Kumozu	0.00827296	0.00127538	6.48665	8.77635e-11
Toyo-01	Miya-03	Yahagi	0.0178383	0.00274913	6.48869	8.6586e-11
Toyo-01	Toyo-03	Yahagi	0.0159643	0.00246001	6.48952	8.61075e-11
Shonai	Toyo-01	Toyo-02	0.0143472	0.00220923	6.49422	8.34639e-11
Toyo-01	Kiso-02	Kumozu	0.0200572	0.00308596	6.49948	8.05995e-11
Toyo-01	Kumozu	Inabe-01	0.0201519	0.00310052	6.49951	8.0583e-11
Toyo-02	Kumozu	Miya-02	0.0158381	0.00243596	6.50179	7.93721e-11
Toyo-01	Kiso-01	Miya-01	0.0196093	0.00301492	6.50409	7.8166e-11
Suzuka	Miya-04	Miya-01	0.0171871	0.0026388	6.51322	7.35554e-11
Toyo-01	Miya-03	Inabe-02	0.0199921	0.00306929	6.5136	7.33689e-11
Yahagi	Kiso-02	Inabe-02	0.00938397	0.00144044	6.51467	7.2848e-11
Suzuka	Nagara	Kumozu	0.0127121	0.00195039	6.51772	7.1384e-11
Toyo-01	Suzuka	Miya-03	0.0191357	0.00293392	6.52224	6.92628e-11
Toyo-01	Kiso-01	Yahagi	0.0187606	0.0028763	6.5225	6.91462e-11
Toyo-02	Miya-02	Inabe-01	0.0164548	0.00251799	6.53489	6.36544e-11
Toyo-01	Miya-04	Nagara	0.0193975	0.0029668	6.5382	6.22629e-11
Toyo-01	Kumozu	Inabe-02	0.0204414	0.00312447	6.54236	6.05541e-11
Toyo-01	Suzuka	Shonai	0.0210531	0.00321404	6.55036	5.7399e-11
Toyo-02	Miya-03	Kumozu	0.0162138	0.00247479	6.55158	5.69322e-11
Toyo-03	Inabe-02	Inabe-01	0.013412	0.00204711	6.55169	5.68905e-11
Yahagi	Miya-02	Miya-03	0.00982064	0.0014979	6.55625	5.51767e-11
Toyo-01	Kiso-01	Shonai	0.0210749	0.00321334	6.55856	5.43282e-11
Toyo-01	Kiso-02	Shonai	0.0208256	0.00317266	6.56408	5.23563e-11
Toyo-01	Miya-03	Nagara	0.019622	0.00298817	6.56656	5.14897e-11
Toyo-01	Miya-04	Inabe-02	0.0199915	0.0030422	6.5714	4.98434e-11
Toyo-02	Kiso-02	Miya-01	0.0158519	0.00240697	6.58583	4.52358e-11
Toyo-01	Ibi	Inabe-01	0.0215244	0.00326819	6.58602	4.51781e-11
Yahagi	Toyo-02	Toyo-01	0.0129763	0.00196823	6.59284	4.31477e-11
Toyo-01	Yahagi	Miya-02	0.0190935	0.00289526	6.59473	4.26044e-11
Toyo-02	Toyo-03	Kiso-02	0.0125856	0.00190835	6.59504	4.25135e-11
Toyo-02	Shonai	Miya-02	0.0154665	0.00234487	6.59588	4.22745e-11
Toyo-02	Shonai	Miya-01	0.0152882	0.00231743	6.59706	4.19387e-11
Toyo-02	Shonai	Kumozu	0.0154956	0.00234724	6.60165	4.06619e-11
Toyo-02	Miya-03	Ibi	0.0172707	0.00261584	6.60237	4.04643e-11
Toyo-02	Kiso-02	Miya-02	0.0162572	0.00245999	6.60862	3.87926e-11
Toyo-02	Miya-04	Ibi	0.0168052	0.00253627	6.62597	3.44967e-11
Toyo-01	Inabe-02	Shonai	0.0210967	0.00318359	6.6267	3.43278e-11
Toyo-02	Toyo-03	Ibi	0.0125816	0.00189651	6.63412	3.2645e-11
Toyo-02	Suzuka	Kumozu	0.0154043	0.00232186	6.63447	3.25668e-11
Toyo-01	Ibi	Inabe-02	0.0211985	0.00319437	6.63622	3.21831e-11
Toyo-01	Miya-04	Yahagi	0.0184427	0.00277855	6.63752	3.19013e-11
Toyo-02	Miya-04	Kumozu	0.0159471	0.00240206	6.63893	3.1597e-11
Toyo-01	Miya-03	Kiso-01	0.0200436	0.00301903	6.63909	3.15631e-11
Toyo-02	Miya-03	Inabe-01	0.0171017	0.00257525	6.6408	3.11987e-11
Toyo-02	Suzuka	Miya-02	0.015297	0.00230282	6.6427	3.07983e-11
Toyo-02	Shonai	Miya-03	0.0157927	0.0023753	6.64873	2.95623e-11
Toyo-01	Suzuka	Kumozu	0.0198035	0.00297357	6.65982	2.7417e-11
Toyo-01	Miya-04	Kiso-01	0.0200124	0.00300058	6.66952	2.56634e-11
Toyo-02	Kiso-02	Kumozu	0.0161259	0.00241782	6.6696	2.56506e-11
Toyo-02	Shonai	Suzuka	0.0168015	0.00251817	6.6721	2.52175e-11
Toyo-01	Ibi	Kumozu	0.0205237	0.00307555	6.67317	2.50332e-11
Toyo-01	Suzuka	Ibi	0.0209197	0.00313372	6.67567	2.46105e-11
Toyo-02	Ibi	Miya-01	0.0162693	0.00243665	6.67692	2.44019e-11
Toyo-02	Toyo-03	Kumozu	0.0118286	0.00177093	6.67933	2.40033e-11
Toyo-01	Nagara	Kumozu	0.0204837	0.00306555	6.68191	2.35843e-11
Toyo-01	Kiso-01	Kumozu	0.0209479	0.00312752	6.69793	2.11387e-11
Kiso-02	Toyo-02	Toyo-01	0.0149895	0.00223664	6.70181	2.05857e-11
Toyo-03	Toyo-02	Toyo-01	0.0109884	0.00163825	6.70742	1.98095e-11
Toyo-02	Toyo-03	Miya-01	0.0129335	0.00192634	6.714	1.89357e-11
Toyo-02	Shonai	Kiso-02	0.0170417	0.0025378	6.71517	1.8785e-11
Toyo-01	Nagara	Inabe-01	0.0212942	0.00316891	6.71974	1.82049e-11
Toyo-02	Miya-03	Kiso-02	0.0169566	0.0025233	6.72	1.81726e-11
Toyo-02	Suzuka	Miya-04	0.015403	0.00228805	6.73191	1.67446e-11
Toyo-02	Suzuka	Miya-03	0.015745	0.00233876	6.7322	1.67113e-11
Toyo-02	Ibi	Kiso-02	0.017965	0.00266687	6.73635	1.62416e-11
Suzuka	Toyo-01	Toyo-03	0.0158579	0.00235363	6.73763	1.60987e-11
Toyo-02	Shonai	Ibi	0.0169486	0.00251362	6.74268	1.55492e-11
Inabe-02	Toyo-02	Toyo-01	0.0156795	0.00232348	6.74828	1.49606e-11
Toyo-01	Suzuka	Nagara	0.0205986	0.00304794	6.75821	1.39709e-11
Toyo-01	Nagara	Inabe-02	0.0214711	0.00317627	6.75985	1.38135e-11
Toyo-02	Inabe-02	Miya-02	0.0163869	0.00242179	6.76644	1.31994e-11
Toyo-02	Shonai	Miya-04	0.0158578	0.00234323	6.76749	1.31039e-11
Toyo-02	Miya-01	Inabe-01	0.0161973	0.00239224	6.77078	1.28089e-11
Toyo-02	Shonai	Yahagi	0.0145019	0.0021414	6.77217	1.26866e-11
Toyo-01	Nagara	Kiso-02	0.0212547	0.00313678	6.77596	1.23583e-11
Toyo-02	Miya-04	Inabe-01	0.0169308	0.00249817	6.77728	1.2246e-11
Kumozu	Toyo-02	Toyo-01	0.0154944	0.00228621	6.77731	1.22431e-11
Toyo-01	Ibi	Kiso-02	0.0213237	0.00314486	6.78048	1.19773e-11
Toyo-02	Toyo-03	Inabe-01	0.0126203	0.00186125	6.78054	1.19729e-11
Toyo-02	Miya-04	Kiso-02	0.0165637	0.00244211	6.78254	1.18079e-11
Toyo-01	Miya-03	Miya-01	0.0220643	0.00324418	6.80118	1.03763e-11
Toyo-02	Shonai	Nagara	0.0168316	0.00247385	6.8038	1.01892e-11
Toyo-01	Miya-01	Miya-02	0.0221156	0.00325046	6.80383	1.01872e-11
Toyo-01	Nagara	Ibi	0.0217347	0.00319321	6.80655	9.99689e-12
Toyo-02	Suzuka	Yahagi	0.0142599	0.00209325	6.81231	9.60409e-12
Toyo-01	Miya-03	Miya-02	0.0234514	0.00344042	6.81642	9.3336e-12
Toyo-02	Nagara	Miya-02	0.0164544	0.00241338	6.81802	9.23058e-12
Toyo-02	Kumozu	Yahagi	0.0145742	0.00213368	6.83055	8.45914e-12
Toyo-02	Kiso-02	Yahagi	0.0149986	0.00219342	6.838	8.03046e-12
Yahagi	Inabe-01	Inabe-02	0.0112334	0.00164163	6.84283	7.76432e-12
Toyo-02	Miya-01	Inabe-02	0.016091	0.00235144	6.84301	7.75461e-12
Toyo-02	Miya-03	Inabe-02	0.0170116	0.00248451	6.84707	7.53764e-12
Toyo-02	Ibi	Yahagi	0.0150759	0.00220164	6.84757	7.51149e-12
Toyo-02	Toyo-03	Nagara	0.0125988	0.00183882	6.85157	7.30463e-12
Toyo-01	Miya-03	Miya-04	0.022413	0.00327097	6.8521	7.27719e-12
Toyo-02	Shonai	Kiso-01	0.0172437	0.00251415	6.85865	6.95167e-12
Toyo-02	Nagara	Kiso-02	0.0177953	0.00259426	6.85951	6.90967e-12
Toyo-02	Ibi	Inabe-02	0.0177822	0.00259186	6.86077	6.84889e-12
Toyo-02	Suzuka	Ibi	0.0170931	0.00248988	6.86504	6.64729e-12
Toyo-01	Kiso-01	Inabe-02	0.0218373	0.00317926	6.86868	6.48008e-12
Toyo-01	Suzuka	Inabe-01	0.0211459	0.00307453	6.87775	6.08036e-12
Toyo-01	Kiso-01	Inabe-01	0.02182	0.0031702	6.88285	5.86671e-12
Toyo-02	Toyo-03	Suzuka	0.0126092	0.00183157	6.88436	5.80462e-12
Toyo-02	Nagara	Miya-01	0.0162394	0.00235768	6.88789	5.66273e-12
Toyo-02	Suzuka	Nagara	0.0166714	0.00241941	6.89067	5.55289e-12
Toyo-02	Kumozu	Inabe-02	0.0164525	0.00238609	6.89516	5.38035e-12
Toyo-02	Kumozu	Inabe-01	0.0166885	0.00241896	6.89905	5.23504e-12
Toyo-01	Kiso-02	Inabe-01	0.0218163	0.00316189	6.89976	5.20895e-12
Toyo-02	Toyo-03	Kiso-01	0.0128739	0.0018637	6.90769	4.92599e-12
Yahagi	Miya-04	Miya-01	0.00874133	0.00126506	6.90979	4.85363e-12
Toyo-02	Ibi	Inabe-01	0.0186336	0.00269471	6.91489	4.68222e-12
Toyo-01	Miya-04	Miya-01	0.0216709	0.00313315	6.91664	4.62497e-12
Toyo-02	Inabe-02	Yahagi	0.0146522	0.00211657	6.92264	4.43313e-12
Toyo-02	Toyo-03	Inabe-02	0.012415	0.00179274	6.92517	4.35447e-12
Toyo-02	Toyo-03	Miya-04	0.0133169	0.00192277	6.92586	4.33338e-12
Toyo-01	Kiso-01	Ibi	0.0221522	0.00319672	6.92966	4.21865e-12
Toyo-02	Shonai	Inabe-01	0.0170527	0.00245921	6.93421	4.08504e-12
Toyo-02	Yahagi	Inabe-01	0.014984	0.00215989	6.93736	3.9949e-12
Toyo-02	Shonai	Toyo-03	0.0131308	0.00189224	6.93929	3.94069e-12
Toyo-01	Suzuka	Inabe-02	0.0215943	0.00310933	6.945	3.78465e-12
Toyo-02	Miya-03	Nagara	0.0171833	0.00247406	6.94538	3.77431e-12
Yahagi	Miya-03	Miya-01	0.00973912	0.00140147	6.94923	3.67279e-12
Toyo-01	Kiso-02	Inabe-02	0.0223137	0.00320699	6.95784	3.45526e-12
Toyo-02	Kiso-01	Miya-02	0.0164227	0.00235967	6.95975	3.40882e-12
Kiso-01	Toyo-02	Toyo-01	0.0165527	0.00237803	6.96066	3.38684e-12
Toyo-01	Miya-04	Miya-02	0.0237052	0.00340254	6.96691	3.23987e-12
Toyo-02	Nagara	Yahagi	0.0149119	0.00213807	6.97445	3.07067e-12
Yahagi	Miya-03	Miya-04	0.00943311	0.00135223	6.97595	3.03818e-12
Toyo-02	Toyo-03	Miya-03	0.0136846	0.00196118	6.97772	3.00016e-12
Toyo-02	Toyo-03	Miya-02	0.0132545	0.00189865	6.981	2.93089e-12
Toyo-02	Ibi	Kumozu	0.0171773	0.0024542	6.99916	2.575e-12
[truncated: 42 more rows]
