# Supplementary material for: Genome‐Wide Analysis Successfully Resolves Population Structure Shaped by Recent Divergence in the Endangered Bagrid Catfish Pseudobagrus ichikawai
Source: Ecol Evol. 2026 Mar 26;16(4):e73263. doi: 10.1002/ece3.73263 (PMC13107278; doi:10.1002/ece3.73263)
Supplement: Supplementary file 3 — Data S1: ece373263‐sup‐0003‐Supinfo.txt. [file ECE3-16-e73263-s002.txt]

Pseudobagrus_ichikawai_microsatellite_data
h03
h19
h33
h34
h39
h42
h61
m41
m59
m105
POP
Miya-01_001, 2020 2122 2428 2020 3232 3939 2123 2424 3030 2424
Miya-01_002, 2020 2122 2828 2022 3234 3946 2123 2425 3030 2324
Miya-01_003, 2020 2122 2528 1822 3234 4344 2121 2525 3031 2629
Miya-01_004, 2020 2122 2428 2030 3234 4546 2324 2525 3030 1919
Miya-01_005, 2020 2222 2828 2020 3233 3946 2324 2525 3030 2526
Miya-01_006, 2021 2121 2426 2022 3234 3939 2021 2424 2130 2426
Miya-01_007, 2020 2021 2428 2022 3232 4446 2123 2425 2830 1924
Miya-01_008, 2020 2122 2424 2222 3234 3944 2324 2425 3030 1928
Miya-01_009, 2020 2121 2528 3232 3333 4345 2122 2125 2532 2627
Miya-01_010, 2021 1921 2528 2032 3737 4346 2324 2525 2329 1832
Miya-01_011, 2023 2121 2426 2032 3434 3946 2123 2527 2331 1827
Miya-01_012, 2020 1921 2028 2020 2828 3946 2124 2525 2932 2728
Miya-01_013, 2020 2121 2424 2020 2830 4143 2424 2425 2330 2728
Miya-01_014, 2020 2121 2428 2020 2830 4545 2324 2727 2525 2632
Miya-01_015, 2020 1921 2528 3232 2834 4346 2324 2525 2534 2528
Miya-01_016, 2023 1921 2828 2020 2828 3943 2323 2125 2526 2632
Miya-01_017, 1720 2121 2428 2020 2837 3943 1823 2527 3132 1827
Miya-01_018, 2020 2121 2528 2020 2828 3943 2323 2525 2325 2632
Miya-01_019, 2020 1921 2828 2022 2834 3942 2323 2525 3131 2432
Miya-01_020, 2020 2222 2424 2230 3434 4546 2121 2427 2931 1925
Miya-01_021, 2020 2022 2828 2022 3232 4646 2123 2425 3030 1919
Miya-01_022, 2020 2122 2828 2022 3234 3946 2324 2425 3030 1926
Miya-01_023, 2020 2122 2628 2020 2830 3943 2123 2425 3030 1933
Miya-01_024, 2020 2222 2424 1830 3234 4345 2324 2425 2930 1919
Miya-01_025, 2020 2122 2425 2022 3237 4646 2124 2527 2230 1928
Miya-01_026, 2021 2122 2425 2022 2830 4646 2124 2424 2530 2424
Miya-01_027, 2020 2122 2528 2022 3737 3943 2324 2425 2930 1929
POP
Miya-02_001, 1820 1921 2830 2121 2626 3940 1822 2727 2121 2428
Miya-02_002, 2020 1920 2829 2123 2626 3940 2222 2727 2222 2929
Miya-02_003, 2020 1920 2829 2121 2626 4041 2224 2727 2021 2224
Miya-02_004, 2020 1920 2828 2123 2828 3940 2224 2527 2121 2829
Miya-02_005, 2020 1920 2929 2323 2626 3939 1824 2427 2323 2931
Miya-02_006, 2020 1920 2828 2121 2628 3939 2222 2727 2121 2427
Miya-02_007, 2020 1920 2929 2123 2626 3941 1822 2727 2128 2425
Miya-02_008, 2020 1920 2429 2123 2626 3941 1822 2727 2123 2930
Miya-02_009, 1620 2020 2930 2121 2626 3940 2222 2527 2121 3134
Miya-02_010, 1820 1920 3030 2323 2626 3940 1822 2728 2125 2428
Miya-02_011, 2020 1919 2829 2123 2626 3940 2223 2727 2122 2629
Miya-02_012, 2020 1920 2929 2123 2626 3940 2224 2527 2121 3032
Miya-02_013, 2021 2020 2930 2023 2628 3739 2224 2727 2121 3031
Miya-02_014, 2020 2020 2830 2123 2626 3940 1824 2528 2225 3030
Miya-02_015, 2020 1919 2930 2021 2626 3739 2222 2727 2223 2930
Miya-02_016, 2020 1920 2930 2123 2626 3939 2021 2727 2124 2428
Miya-02_017, 2020 1920 2830 2323 2626 3739 2124 2727 2024 2431
Miya-02_018, 2020 1919 2829 2123 2626 4040 2224 2727 2223 2929
Miya-02_019, 2020 1920 3030 2123 2627 3939 2224 2727 1922 2930
Miya-02_020, 2020 2020 2929 2021 2626 3940 2122 2727 2124 2432
Miya-02_021, 2020 2020 3030 2123 2626 3939 2223 2727 1922 2930
Miya-02_022, 1820 1920 2930 2123 2628 3939 2224 2727 2121 2930
Miya-02_023, 2020 1919 3030 2123 2626 3740 2224 2727 2022 2931
Miya-02_024, 2020 1920 2930 2123 2626 3739 2224 2727 2023 2529
Miya-02_025, 1820 1920 2829 2023 2828 3939 2222 2727 2122 2434
Miya-02_026, 2020 2020 2930 2121 2628 3940 2223 2727 2223 2432
Miya-02_027, 2020 1919 2828 2121 2626 3940 1822 2527 2121 2428
Miya-02_028, 2020 1919 2828 2121 2628 3940 2222 2727 2228 2431
Miya-02_029, 1820 1919 2929 2323 2626 3739 2222 2727 2121 3030
Miya-02_030, 1820 1920 2929 2121 2828 3939 2224 2527 2123 2428
Miya-02_031, 2020 1919 2727 2123 2626 3939 1824 2727 2123 3031
Miya-02_032, 2020 1919 2727 2123 2828 3939 2222 2427 2128 3030
Miya-02_033, 2020 2020 2828 2323 2626 3739 1822 2727 2222 2929
Miya-02_034, 1820 1920 2828 2121 2626 3939 1822 2527 2123 2931
Miya-02_035, 2020 2020 2727 2121 2626 3739 2222 2527 2122 2530
Miya-02_036, 2020 1919 2929 2121 2828 3939 2224 2527 1921 2430
POP
Miya-03_001, 2020 1922 2326 2223 3333 4040 2224 2425 2429 2430
Miya-03_002, 2020 2222 2628 2223 3333 4041 2222 2525 3030 2430
Miya-03_003, 2020 2222 2626 2023 3333 4040 2222 2525 2430 3033
Miya-03_004, 2020 1922 2828 2023 3030 4040 2224 2526 2529 3033
Miya-03_005, 2020 1922 2628 2222 3333 4041 2222 2525 2930 3037
POP
Miya-04_001, 2023 1920 2323 1920 2830 3640 2222 2427 3131 2932
Miya-04_002, 2020 2323 2326 1823 3232 3842 2125 2424 2832 2628
Miya-04_003, 2023 2223 2628 1822 3032 4246 2222 2527 2929 2028
Miya-04_004, 2023 1922 2325 2020 3030 3838 2222 2525 2932 2021
Miya-04_005, 2020 1919 3030 2323 3032 3638 2222 2427 2629 2828
Miya-04_006, 2020 1923 2328 1821 3333 3842 2222 2527 2627 2828
Miya-04_007, 2020 1919 2628 1923 3030 3942 2222 2527 2929 2428
Miya-04_008, 2020 2023 2330 1824 3030 4042 2025 2525 2628 2627
Miya-04_009, 2020 1919 2628 2020 3032 4141 2222 2525 2829 2831
Miya-04_010, 2023 1922 2223 1822 3434 3546 2022 2425 2832 2831
Miya-04_011, 2222 2020 2325 1819 3232 3842 2626 2525 3030 2224
Miya-04_012, 2023 1920 2326 2023 3033 3941 2222 2425 3031 2030
Miya-04_013, 2122 1920 2525 1919 3031 4141 2225 2425 2934 2327
Miya-04_014, 2222 2020 2325 1819 3132 4142 2020 2425 3131 2323
Miya-04_015, 2122 1919 2526 1819 3232 4141 2020 2425 2634 2326
Miya-04_016, 2022 1919 2325 1818 3232 3841 2025 2525 2931 2323
Miya-04_017, 2022 1920 2525 1819 3232 3838 2020 2425 2829 2323
Miya-04_018, 2222 1920 2525 1819 3232 4142 2225 2425 2629 2426
Miya-04_019, 2122 1920 2525 1919 3232 4141 2025 2424 2930 2326
Miya-04_020, 2122 2020 2323 1818 3232 4141 2020 2424 2831 2324
Miya-04_021, 2222 1920 2525 1818 3232 4141 2022 2425 2930 2324
Miya-04_022, 2020 2020 2325 1819 3232 4142 2222 2424 2931 2327
Miya-04_023, 2222 1919 2527 1922 3132 3842 2222 2425 2630 2328
Miya-04_024, 2022 1920 2325 1919 3032 4242 2020 2425 2830 2627
Miya-04_025, 2022 1920 2325 1922 3232 3842 2022 2425 2629 2324
Miya-04_026, 2122 1920 2325 1819 3132 4142 2222 2424 2631 2326
Miya-04_027, 2022 1920 2525 1822 3232 3838 2222 2424 2934 2323
Miya-04_028, 2222 1919 2328 1819 3132 4142 2022 2525 3031 2327
Miya-04_029, 2022 1919 2323 1818 3031 3841 2025 2424 2830 2323
Miya-04_030, 2222 1920 2526 1919 3032 3842 2122 2425 2930 2326
Miya-04_031, 2122 1919 2527 1819 3232 4142 2025 2425 2931 2526
Miya-04_032, 2222 1919 2525 1820 3032 4142 2022 2525 3031 2630
Miya-04_033, 2222 1920 2325 1919 3232 4242 2021 2425 3031 2628
Miya-04_034, 2222 1920 2325 1819 3032 4142 2021 2525 2630 2326
Miya-04_035, 2222 1920 2325 1819 3232 4142 2222 2425 3031 2323
Miya-04_036, 2022 2020 2325 1922 3132 3841 2227 2424 2829 2323
Miya-04_037, 2222 1920 2525 1818 3232 4141 2022 2424 2629 2728
Miya-04_038, 2222 1920 2525 1819 3232 3842 2222 2425 2629 2323
Miya-04_039, 2021 1919 2526 1919 3032 4142 2222 2424 2934 2727
POP
Kumozu_001, 2020 2121 2425 1829 3434 3639 2425 2526 2525 2929
Kumozu_002, 2020 2121 2525 1818 3333 3636 2124 2525 2525 2929
Kumozu_003, 2020 2121 2425 1829 3334 3639 2525 2526 2527 2829
Kumozu_004, 2020 2121 2525 2525 3436 3939 2124 2525 2525 2828
Kumozu_005, 2020 2121 2526 2929 3233 3939 2525 2526 2525 2629
Kumozu_006, 2020 2121 2425 2526 3436 3939 2425 2525 2527 2728
Kumozu_007, 2020 2121 2425 2929 3434 3939 2125 2626 2527 2828
Kumozu_008, 2020 2121 2424 1829 3434 3639 2425 2525 2527 2629
Kumozu_009, 2020 2121 2626 2929 3334 3939 2124 2526 2527 2829
Kumozu_010, 2020 2121 2426 2929 3334 3939 2525 2525 2526 2929
Kumozu_011, 2020 2121 2424 2629 3334 3939 2525 2525 2525 2228
Kumozu_012, 2020 2121 2424 1829 3434 3639 2125 2526 2527 2929
Kumozu_013, 2020 2121 2426 1829 3334 3639 2525 2526 2525 2829
Kumozu_014, 2020 2121 2528 1818 3434 3639 2425 2525 2525 2929
Kumozu_015, 2020 2121 2426 2929 3334 3939 2125 2525 2526 2729
Kumozu_016, 2020 2121 2425 2929 3334 3939 2526 2526 2526 2830
Kumozu_017, 2020 2121 2424 1829 3434 3639 2425 2526 2527 2929
Kumozu_018, 2020 2121 2425 2929 3434 3939 2125 2525 2527 2829
Kumozu_019, 2020 2121 2528 2629 3434 3939 2125 2526 2526 2227
Kumozu_020, 2020 2121 2425 2929 3434 3939 2425 2526 2527 2729
Kumozu_021, 2020 2121 2526 2929 3434 3939 2525 2525 2526 2829
Kumozu_022, 2020 2121 2426 1818 3434 3636 2125 2525 2525 2829
Kumozu_023, 2020 2121 2526 2929 3334 3939 2425 2626 2525 2729
Kumozu_024, 2020 2121 2425 1826 3334 3639 2125 2525 2527 2931
Kumozu_025, 2020 2121 2425 1825 3434 3639 2425 2525 2525 2829
Kumozu_026, 2020 2121 2528 1829 3334 3639 2425 2526 2527 2828
Kumozu_027, 2020 2121 2525 1829 3434 3639 2425 2525 2527 2929
Kumozu_028, 2020 2121 2528 1829 3434 3639 2525 2525 2525 2829
Kumozu_029, 2020 2121 2428 1826 3436 3639 2425 2526 2527 2929
Kumozu_030, 2020 2121 2426 1829 3334 3639 2425 2526 2525 2229
Kumozu_031, 2020 2121 2526 2929 3333 3939 2425 2525 2527 2929
Kumozu_032, 2020 2121 2426 2929 3334 3939 2125 2525 2527 2929
Kumozu_033, 2020 2121 2528 1829 3434 3639 2525 2525 2527 2929
Kumozu_034, 2020 2121 2525 1829 3434 3639 2425 2526 2527 2829
Kumozu_035, 2020 2121 2525 2526 3436 3939 2425 2525 2525 2828
Kumozu_036, 2020 2121 2425 2629 3434 3939 2425 2525 2525 2729
Kumozu_037, 2020 2121 2525 1825 3436 3639 2424 2525 2527 2828
Kumozu_038, 2020 2121 2428 2529 3436 3939 2425 2526 2525 2829
Kumozu_039, 2020 2121 2425 1829 3436 3639 2424 2525 2525 2829
Kumozu_040, 2020 2121 2425 1826 3434 3639 2124 2626 2525 2828
Kumozu_041, 2020 2121 2525 2626 3333 3639 2424 2525 2525 2229
Kumozu_042, 2020 2121 2425 1829 3434 3639 2525 2526 2325 2227
Kumozu_043, 2020 2121 2526 2529 3434 3939 2525 2525 2527 2629
Kumozu_044, 2020 2121 2528 2529 3334 3939 2525 2525 2527 2829
Kumozu_045, 2020 2121 2526 1829 3434 3639 2424 2525 2327 2829
Kumozu_046, 2020 2121 2425 1826 3333 3639 2425 2525 2627 2627
POP
Suzuka_001, 1919 2222 2527 2323 3636 4141 2226 2525 2424 2222
Suzuka_002, 1919 2222 2727 2323 3636 4141 2226 2525 2424 2222
Suzuka_003, 1919 2222 2727 2323 3636 4141 2226 2525 2424 2222
Suzuka_004, 1919 2222 2727 2323 3636 4141 2226 2525 2424 2222
Suzuka_005, 1919 2222 2728 2323 3636 4141 2226 2525 2424 2222
Suzuka_006, 1919 2222 2727 2323 3636 4141 2226 2525 2424 2222
Suzuka_007, 1919 2222 2727 2323 3636 4141 2626 2525 2424 2222
Suzuka_008, 1919 2222 2727 2323 3636 4141 2222 2525 2424 2222
Suzuka_009, 1919 2222 2727 2323 3636 4141 2226 2525 2432 2223
Suzuka_010, 1919 2222 2727 2323 3636 4141 2226 2525 2424 2222
Suzuka_011, 1919 2222 2727 2323 3636 4141 2222 2525 2424 2222
Suzuka_012, 1919 2222 2727 2323 3636 4141 2222 2525 2432 2223
Suzuka_013, 1919 2222 2727 2323 3636 4141 2226 2525 2424 2223
Suzuka_014, 1919 2222 2727 2323 3636 4141 2226 2525 2424 2222
Suzuka_015, 1919 2222 2727 2323 3636 4141 2222 2525 2432 2223
Suzuka_016, 1919 2222 2527 2323 3636 4141 2226 2525 2432 2222
Suzuka_017, 1919 2222 2727 2323 3636 4141 2222 2525 3232 2222
Suzuka_018, 1919 2222 2727 2323 3636 4141 2226 2525 2432 2222
Suzuka_019, 1919 2222 2727 2323 3636 4141 2226 2525 2424 2222
Suzuka_020, 1919 2222 2527 2323 3636 4141 2222 2525 2424 2222
Suzuka_021, 1919 2222 2727 2330 3636 4141 2226 2525 2424 2222
Suzuka_022, 1919 2222 2727 2323 3636 4141 2222 2525 2432 2222
Suzuka_023, 1919 2222 2727 2323 3636 4141 2222 2525 2432 2222
Suzuka_024, 1919 2222 2728 2323 3636 4141 2222 2525 2424 2222
Suzuka_025, 1919 2222 2727 2323 3636 4141 2626 2525 2424 2222
Suzuka_026, 1919 2222 2727 2323 3636 4141 2226 2525 2424 2222
Suzuka_027, 1919 2222 2727 2323 3636 4141 2222 2525 2432 2222
Suzuka_028, 1919 2222 2727 2323 3636 4141 2226 2525 2424 2222
Suzuka_029, 1919 2222 2727 2323 3636 4141 2226 2525 2424 2223
Suzuka_030, 1919 2222 2727 2323 3636 4141 2226 2525 2424 2222
Suzuka_031, 1919 2222 2727 2323 3636 4141 2626 2525 2424 2223
Suzuka_032, 1919 2222 2727 2323 3636 4141 2226 2525 2424 2222
Suzuka_033, 1919 2222 2727 2323 3636 4141 2226 2525 2424 2222
Suzuka_034, 1919 2222 2727 2323 3636 4141 2226 2525 2424 2222
Suzuka_035, 1919 2222 2727 2323 3636 4141 2226 2525 2432 2222
POP
Inabe-01_001, 1414 2121 2424 2828 2836 3838 2127 2425 2027 2526
Inabe-01_002, 1414 2323 2424 2828 2734 3838 2127 2525 2628 2525
Inabe-01_003, 1414 2121 2424 2828 2736 4040 2127 2525 2727 2533
Inabe-01_004, 1414 2123 2424 2828 2736 3838 2727 2525 2727 2532
Inabe-01_005, 1414 2123 2424 2828 3636 3840 2727 2525 2026 2525
Inabe-01_006, 1414 2123 2424 2828 2734 3840 2121 2425 2027 2531
Inabe-01_007, 1414 2323 2424 2828 3636 3840 2121 2525 2027 2533
Inabe-01_008, 1414 2323 2424 2828 2836 3842 2121 2525 2727 2533
Inabe-01_009, 1414 2121 2424 2828 2736 3840 2027 2525 2727 2525
Inabe-01_010, 1414 2123 2424 2828 3436 3838 2023 2525 2027 2538
Inabe-01_011, 1414 2121 2424 2828 2736 3838 2727 2525 2727 2528
Inabe-01_012, 1414 2123 2424 2828 3636 3840 2727 2525 2727 3238
Inabe-01_013, 1414 2123 2424 2828 3236 3840 2727 2525 2025 2531
Inabe-01_014, 1414 2123 2424 2829 3236 4040 2727 2525 2020 3133
Inabe-01_015, 1414 2123 2424 2828 2736 3838 2121 2424 2727 2533
Inabe-01_016, 1414 2123 2424 2829 3236 4040 2127 2525 2527 3133
Inabe-01_017, 1414 2123 2424 2828 2736 3838 2127 2525 2020 2525
Inabe-01_018, 1414 2121 2424 2828 2836 3840 2121 2525 2027 2528
Inabe-01_019, 1414 2123 2424 2828 3636 3840 2727 2425 2026 2531
Inabe-01_020, 1414 2121 2424 2828 2836 3838 2121 2525 2026 2525
Inabe-01_021, 1414 2123 2424 2828 2836 3838 2125 2525 2027 2525
Inabe-01_022, 1414 2123 2424 2828 3636 3838 2121 2525 2727 2525
Inabe-01_023, 1414 2123 2424 2829 3236 4040 2727 2525 2020 2933
Inabe-01_024, 1414 2123 2424 2829 3636 4040 2727 2525 2020 3133
Inabe-01_025, 1414 2123 2424 2828 2732 3838 2121 2425 2727 2525
Inabe-01_026, 1414 2123 2424 2829 3636 4040 2127 2525 2020 3132
Inabe-01_027, 1414 2123 2424 2828 2736 3838 2127 2425 2727 2533
Inabe-01_028, 1414 2323 2424 2828 3636 3840 2127 2525 2027 2531
Inabe-01_029, 1414 2121 2424 2828 3636 3840 2727 2425 2020 3131
Inabe-01_030, 1414 2123 2424 2828 2727 3838 2127 2525 2020 2833
Inabe-01_031, 1414 2123 2424 2828 3636 3838 2727 2425 2020 3133
Inabe-01_032, 1414 2123 2424 2828 2736 3840 2127 2425 2727 2532
Inabe-01_033, 1414 2323 2424 2828 2736 3840 2127 2425 2027 2933
POP
Inabe-02_001, 1414 2121 2424 2728 3232 3840 2121 2424 2728 2937
Inabe-02_002, 1414 2121 2424 2828 3232 3838 2121 2424 2728 2937
Inabe-02_003, 1414 2121 2426 2828 3236 3438 2121 2424 2227 3137
Inabe-02_004, 1414 2323 2426 2728 3236 3838 2121 2424 2222 3337
Inabe-02_005, 1414 2121 2424 2728 3236 3838 2121 2424 2227 2029
Inabe-02_006, 1414 2121 2424 2828 3232 3838 2121 2424 2227 3737
Inabe-02_007, 1414 2323 2424 2828 3232 3838 2121 2424 2227 2031
Inabe-02_008, 1414 2121 2424 2829 3636 3838 2121 2424 2227 2937
Inabe-02_009, 1414 2121 2424 2728 3232 3738 2121 2424 2227 2033
POP
Ibi_001, 2022 1923 2830 2028 3031 3636 2428 2626 3133 2424
Ibi_002, 2022 1923 2730 2828 3034 3636 2428 2426 2531 2424
Ibi_003, 2222 2323 2728 2028 3034 3636 2424 2626 2831 2425
Ibi_004, 2022 1923 3030 2828 3034 3636 2427 2426 2531 2424
Ibi_005, 2022 1919 3030 2020 3131 3636 2424 2626 2533 2424
Ibi_006, 2222 1923 2730 2828 3031 3636 2429 2426 2831 2425
Ibi_007, 2022 1923 3030 2828 3034 3636 2727 2426 3334 2829
Ibi_008, 2222 2323 2728 2828 3034 3636 2829 2426 2931 2429
Ibi_009, 2022 2323 2730 2828 3031 3636 2829 2424 2529 2425
Ibi_010, 2222 2323 2929 2020 3434 3636 2429 2424 3333 2829
Ibi_011, 2022 1923 3030 2828 3134 3636 2428 2626 2833 2424
Ibi_012, 2022 2323 2729 2028 3030 3636 2428 2426 2531 2424
Ibi_013, 2222 1923 2730 2828 3134 3636 2428 2626 2831 2424
Ibi_014, 2222 2323 2730 2028 3031 3636 2829 2626 2931 2424
Ibi_015, 2222 1919 3030 2828 3030 3636 2929 2426 2525 2425
Ibi_016, 2022 1923 3030 2828 3034 3636 2427 2626 2833 2424
Ibi_017, 2022 1919 3030 2028 3131 3636 2424 2626 3133 2428
Ibi_018, 2022 1923 3030 2028 3131 3636 2424 2424 2833 2528
Ibi_019, 2022 1919 2729 2828 3134 3636 2427 2626 2533 2428
Ibi_020, 2022 2323 2730 2828 3030 3636 2424 2626 2833 2528
Ibi_021, 2222 2323 2729 2028 3031 3636 2424 2426 3333 2424
Ibi_022, 2222 2323 2727 2028 3030 3636 2728 2426 2531 2428
Ibi_023, 2022 2323 3030 2028 3134 3636 2729 2424 2833 2428
Ibi_024, 2222 1919 2930 2028 3131 3636 2424 2626 2531 2528
Ibi_025, 2222 2323 2729 2028 3034 3638 2428 2424 3131 2428
Ibi_026, 2222 1919 2930 2028 3134 3636 2428 2626 3133 2424
Ibi_027, 2022 2323 2727 2828 3031 3636 2424 2424 2833 2429
Ibi_028, 2222 1923 3030 2828 3134 3636 2429 2424 2525 2425
Ibi_029, 2022 1923 2730 2828 3034 3636 2427 2426 3131 2428
Ibi_030, 2020 1919 2930 2028 3030 3636 2427 2626 2533 2424
Ibi_031, 2022 1923 2730 2828 3134 3636 2424 2424 3131 2424
Ibi_032, 2222 1919 2730 2020 3031 3636 2424 2426 2833 2424
Ibi_033, 2222 1923 2930 2828 3034 3636 2429 2426 2531 2425
Ibi_034, 2022 1923 2930 2028 3034 3636 2727 2626 2833 2428
Ibi_035, 2022 1923 2930 2028 3134 3636 2729 2626 2833 2428
Ibi_036, 2222 2323 2730 2828 3434 3636 2829 2626 2829 2429
Ibi_037, 2022 2323 2730 2028 3031 3645 2428 2626 2528 2428
Ibi_038, 2022 1923 2829 2028 3134 3636 2428 2626 2533 2428
Ibi_039, 2020 1923 2730 2028 3134 3636 2427 2426 2531 2428
Ibi_040, 2222 1919 2730 2828 3031 3636 2428 2426 2531 2424
Ibi_041, 2222 1919 2730 2028 3134 3636 2929 2424 3131 2424
Ibi_042, 2022 1923 2729 2028 3034 3636 2428 2426 2531 2424
Ibi_043, 2022 1919 2729 2028 3031 3636 2424 2626 2531 2428
Ibi_044, 2022 1919 2930 2028 3030 3636 2428 2626 3133 2424
POP
Nagara_001, 2020 2022 2529 2334 3232 3638 2331 2424 2731 3034
Nagara_002, 2022 2022 2525 2326 2626 3636 2331 2425 3132 3030
Nagara_003, 2022 2020 2532 2323 2632 3642 2331 2424 2732 2730
Nagara_004, 2222 2222 1717 2634 2632 3845 3131 2525 2728 3333
Nagara_005, 2022 2222 2529 1726 3131 3638 3134 2527 3131 3131
Nagara_006, 2022 2222 2232 1726 3232 3638 2431 2425 2833 2830
Nagara_007, 1820 2226 1717 2323 3132 3842 2331 2525 2731 2833
Nagara_008, 2022 2222 2532 2326 3131 3838 2324 2424 2832 3134
Nagara_009, 2022 2222 2526 2326 2631 3638 2324 2424 2831 3334
Nagara_010, 2222 2222 2629 2634 2631 3838 2331 2424 2830 3334
Nagara_011, 2022 2022 2626 2326 2632 3636 2323 2424 3232 3131
Nagara_012, 2022 2224 1722 2626 3132 3842 3131 2424 3133 3334
Nagara_013, 1822 2226 2229 1726 3232 3849 3131 2425 2733 2830
Nagara_014, 2222 2222 2529 2326 3132 4242 3131 2425 3133 2729
Nagara_015, 2022 2324 2929 1734 3131 3645 2334 2425 3031 2731
Nagara_016, 1820 2225 1730 2634 3232 3638 3134 2425 2828 2830
Nagara_017, 1820 2226 1725 1734 3131 3645 2331 2424 3133 2630
Nagara_018, 2020 2222 1729 2326 3132 4548 3131 2425 2731 3034
Nagara_019, 2022 2222 2529 1726 3131 3638 2431 2525 3133 3334
Nagara_020, 2022 2222 1729 2323 2631 4245 3132 2425 2832 2930
Nagara_021, 2020 2122 2529 1726 3131 4249 2331 2424 2733 2730
Nagara_022, 2020 2222 2929 2326 3138 3842 3133 2425 3131 2734
Nagara_023, 2022 2122 2629 3434 2631 4548 3132 2527 3131 3132
Nagara_024, 2022 2225 1729 2326 3131 3642 3132 2425 3132 2534
Nagara_025, 1820 2224 1717 2323 2632 3645 3131 2425 2830 3134
Nagara_026, 2020 2223 1729 2326 3132 4242 2331 2425 2727 3333
Nagara_027, 2022 2222 2529 2626 3132 4242 3131 2425 2831 2323
Nagara_028, 2022 2022 2626 2326 3132 3636 2331 2425 2832 3031
Nagara_029, 2020 2022 2525 2334 3132 3645 2331 2425 2832 3031
Nagara_030, 2020 2222 2525 3434 2632 3845 2323 2424 3131 3030
Nagara_031, 2020 2222 2629 1734 3132 3648 2222 2525 3132 3134
Nagara_032, 2020 2225 2929 2326 3132 4242 2431 2425 2832 2734
Nagara_033, 2022 2224 2526 2634 2632 3645 2331 2425 2728 3031
Nagara_034, 2020 2022 2929 2634 3131 3648 3131 2425 3132 3030
Nagara_035, 2022 2022 2529 2634 2638 4248 2222 2426 3132 3034
Nagara_036, 2022 2022 2532 2326 2631 3638 2432 2424 2832 3033
Nagara_037, 2022 2024 2529 2326 3131 3642 2331 2424 3032 3033
Nagara_038, 2022 2022 2525 2326 2631 3636 3131 2425 2732 3133
Nagara_039, 2022 2022 2529 2334 2631 4245 2331 2427 2832 3033
Nagara_040, 2022 2222 2532 2323 3131 3638 2334 2424 2832 3134
Nagara_041, 2222 2224 1726 2326 2631 3645 3132 2424 2732 3031
Nagara_042, 2022 2222 2929 2323 2632 3642 3132 2424 3131 2333
Nagara_043, 2020 2222 2529 1734 3232 4848 3131 2525 2828 3034
Nagara_044, 2020 2222 2532 2634 2626 3648 2223 2426 2837 2330
Nagara_045, 2222 2222 2529 2634 3131 4245 2323 2425 3232 2330
Nagara_046, 2020 2222 2932 2326 3132 4242 2231 2425 2831 2323
Nagara_047, 2020 2022 2529 3434 2631 4545 2431 2424 3232 2330
Nagara_048, 2020 2224 2529 3434 2626 4548 2323 2427 3232 2333
Nagara_049, 2020 2222 2529 2334 2631 3645 2231 2424 3132 2331
Nagara_050, 1820 2022 2532 2334 2626 4245 3131 2427 2833 3133
Nagara_051, 2020 2222 2525 2334 2626 3645 2231 2424 3132 2323
Nagara_052, 2020 2022 2629 3434 2631 4545 2331 2425 3132 3131
Nagara_053, 2022 2222 2532 2326 3132 3636 2323 2424 3132 3031
Nagara_054, 2020 2224 2929 1726 3132 3638 3134 2527 2831 3131
Nagara_055, 1822 2225 1717 2634 3131 4248 2334 2427 2831 3033
Nagara_056, 2020 2223 1729 2326 2631 3845 2331 2525 2727 3333
Nagara_057, 2022 2124 2529 3434 3132 4848 3134 2525 3133 3033
Nagara_058, 1820 2224 1717 2326 3132 3845 3131 2525 2830 3131
Nagara_059, 2020 2222 1729 2326 2632 3838 2334 2525 2730 3133
Nagara_060, 2020 2222 2929 2323 2631 4245 2323 2427 2731 3033
Nagara_061, 2022 2222 2929 1723 3131 3638 3234 2427 2727 3031
Nagara_062, 1820 2224 1717 2334 2632 3648 2223 2525 2831 3034
Nagara_063, 2020 2122 1729 3434 2631 4848 2434 2525 2728 3031
Nagara_064, 1820 2224 1729 2326 2632 3845 2223 2424 2830 3131
Nagara_065, 2020 2224 1717 2326 3131 3845 2323 2425 2728 3334
Nagara_066, 2020 2425 1729 2323 2632 4245 2331 2525 2828 3334
Nagara_067, 1822 2225 1729 1726 2631 3642 3131 2425 2832 3034
Nagara_068, 2022 2121 1729 2334 2631 3848 3132 2425 2831 3132
Nagara_069, 2020 2222 2929 1726 3132 3638 2331 2425 2828 2829
Nagara_070, 1820 2222 2629 2634 3132 3845 3132 2425 3131 3034
Nagara_071, 2022 2223 1729 2326 2632 4242 2331 2425 2727 3334
Nagara_072, 2020 2223 2929 2326 3131 3842 3134 2425 2831 3033
Nagara_073, 2022 2122 2932 2334 3131 3645 2432 2427 3133 2634
Nagara_074, 2020 2425 1729 2334 2631 4242 3131 2425 3131 3034
Nagara_075, 1820 2222 2929 2334 3131 3838 3232 2427 2731 3034
Nagara_076, 2022 2222 1729 2323 2631 4245 2332 2425 2831 3033
Nagara_077, 2022 2223 1729 2326 2631 4245 3131 2525 2830 3334
Nagara_078, 2022 2222 2932 1717 3132 3649 3134 2424 2828 3030
Nagara_079, 2020 2222 2929 1726 3131 3638 2231 2427 2731 2731
Nagara_080, 1820 2222 2930 1734 3132 3645 3232 2425 3131 2730
Nagara_081, 1820 2222 2429 1726 3132 3638 2332 2425 2731 2729
Nagara_082, 2222 2225 1717 2323 3132 4242 3133 2425 2830 3134
Nagara_083, 2020 2122 2529 1726 3132 4249 2334 2425 2831 3031
Nagara_084, 2020 2222 2525 1717 3232 3636 3134 2527 3133 3030
Nagara_085, 2020 2222 2929 2626 3131 3838 2424 2427 2828 3030
Nagara_086, 2020 2226 1729 1726 3132 3849 3131 2426 2831 2830
Nagara_087, 2022 2225 1729 2323 2626 3642 3233 2425 2831 2631
Nagara_088, 2020 2226 1729 2323 3132 3645 2331 2425 2830 3334
Nagara_089, 1820 2226 1717 2626 3132 4242 2431 2525 2728 2733
Nagara_090, 2022 2222 1732 1734 3132 3645 2433 2525 2831 3334
Nagara_091, 2022 2222 1729 2334 3232 3845 2433 2525 2833 3334
Nagara_092, 2020 2425 2630 1722 2631 3648 3131 2527 3131 2730
Nagara_093, 2022 2222 1729 2323 2632 4242 2232 2525 2730 2631
Nagara_094, 2020 2222 2929 1734 2631 3645 3132 2425 3133 3030
Nagara_095, 2022 2222 2932 2323 2631 3842 2431 2527 2728 3030
Nagara_096, 2022 2222 2629 2323 2631 3842 2431 2527 2831 2733
Nagara_097, 2020 2226 1729 2323 3132 4242 2331 2425 2831 2630
Nagara_098, 2020 2222 2529 2330 2631 4548 3131 2424 3132 3031
Nagara_099, 2022 2225 1729 3434 3132 4548 2331 2525 3031 3031
Nagara_100, 2022 2225 1717 2334 2626 4245 3233 2527 2730 2631
Nagara_101, 2020 2124 1729 2326 3131 3842 2432 2425 2832 2630
Nagara_102, 2020 2122 2429 1726 3132 3638 3131 2424 2728 2730
Nagara_103, 1820 2222 2929 1726 3131 3638 2232 2427 2728 3034
Nagara_104, 1820 2226 1725 2626 2632 3845 2431 2425 3031 3031
Nagara_105, 2022 2222 2532 1734 3131 3645 3131 2525 2831 3334
Nagara_106, 1822 2222 2929 2323 3131 3642 2331 2425 3031 2931
Nagara_107, 2020 2126 2529 2634 3131 3845 2331 2424 2831 2630
Nagara_108, 2020 2122 1725 1726 3131 4249 2331 2424 2833 2730
Nagara_109, 2022 2225 2529 3434 2631 4545 3131 2525 3131 3131
Nagara_110, 2022 2225 1729 2323 3132 4242 2231 2325 2731 2631
Nagara_111, 2022 2222 2525 2326 2626 3636 2323 2525 2731 2330
Nagara_112, 2022 2222 2529 2626 3132 3838 2224 2424 2831 2331
Nagara_113, 2022 2020 2629 2634 2626 3845 2331 2424 3232 3033
Nagara_114, 2020 2222 2929 2334 3131 4245 2323 2425 3031 2330
Nagara_115, 2022 2022 2529 2334 2831 4245 3131 2425 3031 2330
Nagara_116, 2020 2222 2629 1726 3131 3849 3131 2425 3131 3031
Nagara_117, 2020 2226 2929 2334 2631 4248 3134 2525 2727 3033
Nagara_118, 2020 2222 2929 2323 3232 3842 2333 2425 3131 2730
Nagara_119, 2022 2126 2929 2334 2631 3845 3134 2525 3032 3134
Nagara_120, 2022 2225 1717 2334 3131 3648 2222 2425 2830 3031
POP
Kiso-01_001, 2020 2323 3030 2426 2832 3644 2424 2525 3638 2526
Kiso-01_002, 2020 2123 3030 2324 2832 3641 2424 2424 2629 2631
Kiso-01_003, 2020 2123 3030 2326 2828 4144 2124 2425 2936 2631
Kiso-01_004, 2020 2121 2828 2424 2832 3636 2424 2425 2629 2627
Kiso-01_005, 1920 2124 2830 2324 2832 3641 2124 2425 2629 2731
Kiso-01_006, 2020 2123 2830 2323 2832 4041 2424 2425 2638 3131
Kiso-01_007, 1920 2124 2830 2326 2432 4144 2424 2425 2626 3131
Kiso-01_008, 1920 2123 3030 2326 2828 4144 2431 2424 2629 2631
Kiso-01_009, 1920 2323 2830 2326 2432 4144 2424 2425 2929 2631
Kiso-01_010, 2020 2323 3030 2626 3232 4444 2424 2424 3036 2631
Kiso-01_011, 1920 2124 3030 2326 3232 4144 2424 2425 2626 2627
Kiso-01_012, 1920 2324 2830 2324 3232 3641 2431 2425 2626 2631
Kiso-01_013, 1920 2123 2830 2326 2632 4144 2124 2425 2630 3131
Kiso-01_014, 2020 2123 3030 2324 2428 3641 2124 2424 2629 2631
POP
Kiso-02_001, 2222 1921 2424 1723 2828 3841 2626 2426 2729 2731
Kiso-02_002, 1922 1921 2424 1717 2626 3841 2626 2424 2828 3131
Kiso-02_003, 2222 2121 2424 1717 2628 3841 2629 2424 2727 3131
Kiso-02_004, 2222 1921 2424 1717 2626 3841 2629 2424 2727 3131
Kiso-02_005, 2222 1919 2424 1723 2628 4141 2629 2424 2727 2727
Kiso-02_006, 2222 2121 2424 1717 2628 4141 2626 2424 2729 3031
Kiso-02_007, 2222 1921 2424 1723 2626 4141 2626 2424 2727 2730
Kiso-02_008, 2222 2121 2424 1723 2828 4141 2626 2424 2731 3032
Kiso-02_009, 2222 1921 2424 1723 2626 4141 2626 2424 2727 2731
Kiso-02_010, 1922 2121 2424 1717 2832 3838 2626 2426 2731 3030
Kiso-02_011, 1922 2121 2424 1717 2628 3841 2626 2424 2729 2730
Kiso-02_012, 2222 1921 2424 1717 2626 4141 2626 2424 2929 2731
POP
Shonai_001, 2020 2123 1928 2527 3030 3838 2626 2626 2425 2333
Shonai_002, 2020 2121 1919 2222 2830 3838 2426 2525 2425 3133
Shonai_003, 2020 2123 1927 2222 2628 3838 2426 2426 2434 3334
POP
Yahagi_001, 2323 2021 2328 1717 2929 4141 2929 2527 3030 2930
Yahagi_002, 2121 1821 2828 2424 2929 3838 2929 2525 2630 2930
Yahagi_003, 2323 2021 2326 1717 2828 4141 2626 2525 3033 2731
Yahagi_004, 2123 2020 2628 1717 2929 4041 2929 2527 2930 2830
Yahagi_005, 2323 2021 2828 1722 2835 4141 2626 2525 2931 3033
Yahagi_006, 2121 2023 2628 1717 2828 4041 1926 2527 2633 2831
Yahagi_007, 1923 2020 2328 1724 2828 3838 2525 2527 3131 2833
Yahagi_008, 2021 2021 2326 1724 2929 3841 1929 2527 3133 2930
Yahagi_009, 2121 2021 2626 2424 2828 3840 2629 2527 2931 2931
Yahagi_010, 2123 2021 2626 2224 2929 4143 1929 2727 3033 3435
Yahagi_011, 2323 2021 2628 2424 3535 3841 2729 2527 3133 2730
Yahagi_012, 2123 1821 2328 2424 2828 3840 2729 2527 2832 2930
Yahagi_013, 2121 2020 2328 1717 3535 4141 2929 2527 2930 2731
Yahagi_014, 2123 2021 2328 1724 2828 4041 2627 2527 2529 3030
Yahagi_015, 2123 2124 2626 1724 3535 3841 1925 2527 2930 3034
Yahagi_016, 2123 2425 2628 1724 2829 3841 2529 2527 2930 3032
Yahagi_017, 1921 2123 2628 2424 2828 3838 2629 2527 3333 2935
Yahagi_018, 2021 2123 2626 2424 2828 3838 2527 2527 3031 2828
Yahagi_019, 2121 2023 2628 1722 2828 4141 1925 2727 2426 3030
Yahagi_020, 2123 2123 2626 1724 2828 3841 1925 2727 2330 2831
Yahagi_021, 2323 2021 2628 2424 2929 3841 2627 2527 2933 3232
Yahagi_022, 2121 2121 2628 1724 2929 4041 2627 2527 2930 3030
Yahagi_023, 2021 2121 2626 2424 2835 3838 2526 2527 3031 2830
Yahagi_024, 2223 2020 2628 2424 2929 3840 2727 2527 2929 2832
Yahagi_025, 2123 2121 2628 2424 2929 4041 2729 2527 2930 2830
Yahagi_026, 1923 2021 2328 1717 2829 4141 1929 2727 2425 3034
Yahagi_027, 1921 2023 2828 1724 2828 4041 2626 2527 2530 3232
Yahagi_028, 2021 2021 2626 2424 3535 3838 2626 2527 2331 3031
POP
Toyo-01_001, 2222 2022 2426 2525 3030 3840 3132 2525 2828 2629
Toyo-01_002, 2222 2020 2426 2525 3030 3840 2832 2525 2628 2729
Toyo-01_003, 2222 2022 2426 2525 3030 3840 2731 2525 2628 2629
Toyo-01_004, 2222 2022 2626 2525 3030 4040 2729 2525 2628 3030
Toyo-01_005, 2222 2222 2426 2525 3030 4040 3131 2525 2828 2629
Toyo-01_006, 2222 2222 2426 2525 3030 4040 1616 2525 2828 2929
Toyo-01_007, 2222 2222 2426 2325 3030 4040 1627 2525 2628 2929
Toyo-01_008, 2222 2020 2426 2425 3030 4040 1616 2525 2626 2729
Toyo-01_009, 2222 2020 2424 2525 3030 4040 2727 2525 2728 2930
Toyo-01_010, 2222 2022 2626 2525 3030 3840 2731 2525 2728 2430
Toyo-01_011, 2222 2020 2626 2525 3030 3840 2728 2525 2828 2929
Toyo-01_012, 2222 2020 2626 2525 3030 4040 2728 2525 2628 2730
Toyo-01_013, 2222 2022 2426 2525 3030 4040 2727 2525 2626 2929
Toyo-01_014, 2222 2022 2426 2525 3030 4040 1627 2525 2828 2829
Toyo-01_015, 2222 2020 2426 2425 3030 4040 1627 2525 2828 2831
Toyo-01_016, 2222 2022 2426 2525 3030 4040 2728 2525 2533 2329
Toyo-01_017, 2222 2222 2626 2325 3030 4040 1627 2525 3333 2929
Toyo-01_018, 2222 2020 2426 2525 3030 4040 2828 2525 2828 3030
Toyo-01_019, 2222 2020 2424 2525 3030 4040 2828 2525 2727 2930
Toyo-01_020, 2222 2022 2626 2525 3030 3840 2731 2525 2628 2627
Toyo-01_021, 2222 2020 2626 2525 3030 4040 3131 2525 2628 2426
Toyo-01_022, 2222 2222 2426 2525 3030 4040 1627 2525 2828 2930
Toyo-01_023, 2222 2020 2424 2525 3030 4040 2727 2525 2828 2426
Toyo-01_024, 2222 2020 2426 2525 3030 3840 2830 2525 2628 2830
Toyo-01_025, 2222 2020 2424 2525 3030 4040 1627 2525 2728 3030
Toyo-01_026, 2222 2020 2626 2525 3030 4040 2730 2525 2628 2626
Toyo-01_027, 2222 2020 2626 2525 3030 4040 2727 2525 2627 2930
Toyo-01_028, 2222 2020 2426 2525 3030 4040 1627 2525 2728 2931
Toyo-01_029, 2222 2020 2626 2525 3030 4040 1630 2525 2627 2329
Toyo-01_030, 2222 2020 2626 2525 3030 4040 2727 2525 2727 2930
Toyo-01_031, 2222 2020 2426 2525 3030 4040 2727 2525 2628 2930
Toyo-01_032, 2222 2020 2626 2525 3030 4040 2727 2525 2727 2629
Toyo-01_033, 2222 2020 2424 2525 3030 4040 1627 2525 2728 2930
POP
Toyo-02_001, 2121 1919 2424 2727 2929 3838 3233 2525 2525 2728
Toyo-02_002, 2021 1919 2424 2728 2932 3838 3337 2525 2627 2930
Toyo-02_003, 2121 1923 2424 2729 2932 3838 3133 2525 2727 3032
Toyo-02_004, 2021 1923 2424 2729 2932 3839 3132 2525 2727 2732
Toyo-02_005, 2021 1719 2424 2728 2932 3839 3233 2525 2526 2929
Toyo-02_006, 2020 1923 2424 2727 2932 3939 3132 2525 2527 2930
Toyo-02_007, 2121 1923 2424 2729 2932 3839 3132 2525 2527 2729
Toyo-02_008, 2021 1919 2424 2727 2929 3838 3132 2525 2527 2728
Toyo-02_009, 2020 1919 2424 2729 2932 3838 3237 2525 2325 2730
Toyo-02_010, 2021 2323 2424 2727 2932 3940 3237 2525 2327 3033
Toyo-02_011, 2021 1923 2424 2929 2929 3838 3737 2525 2527 3032
Toyo-02_012, 2021 1923 2424 2729 2929 3838 3237 2525 2627 2930
Toyo-02_013, 2121 1919 2424 2729 3333 3838 3737 2525 2527 2929
Toyo-02_014, 2021 1923 2424 2729 2929 3838 3137 2525 2527 2829
Toyo-02_015, 2121 1923 2424 2729 2929 3838 3232 2525 2527 2728
Toyo-02_016, 2121 1923 2424 2729 2929 3838 3737 2525 2525 2930
POP
Toyo-03_001, 2020 2222 2729 2222 2834 3840 2121 2526 2729 2828
Toyo-03_002, 2122 1922 2329 2229 2834 4042 2127 2526 3133 2734
Toyo-03_003, 2222 1919 2327 2222 3334 3840 2127 2526 2325 2328
Toyo-03_004, 2021 2222 2727 2121 3030 3842 2121 2525 2331 3335
Toyo-03_005, 2025 2122 2327 2329 3434 3840 1927 2526 2830 2427
Toyo-03_006, 2020 2222 2323 2323 3030 4242 2727 2526 2327 2733
Toyo-03_007, 2021 2222 2323 2225 3030 3842 1927 2526 2431 3434
Toyo-03_008, 2020 2222 2929 2323 2730 4042 2121 2526 3030 2935
Toyo-03_009, 2021 2122 2929 2323 3030 3840 2123 2525 2832 2530
Toyo-03_010, 1520 2222 2327 2227 2828 3840 2127 2525 2333 2829
Toyo-03_011, 2022 2222 2329 2122 3030 3838 1921 2526 2222 2534
Toyo-03_012, 1520 1921 2328 2323 3232 3640 1925 2525 3333 2734
Toyo-03_013, 2222 1919 2327 2223 3134 3842 1927 2526 3233 3434
Toyo-03_014, 2022 1922 2327 2225 3030 3840 1927 2526 3133 3435
Toyo-03_015, 2020 2222 2727 2222 3030 4040 2527 2426 2121 2829
Toyo-03_016, 2020 2222 2327 2122 3333 4242 2127 2526 2727 2734
Toyo-03_017, 1520 2222 2329 2229 3333 3838 2132 2526 2134 2829
Toyo-03_018, 2025 1922 2328 2428 3234 3642 1925 2525 3030 2935
Toyo-03_019, 1522 2222 2729 2223 3030 3640 2124 2526 2123 2930
Toyo-03_020, 2025 2222 2829 2124 3434 3642 1921 2525 3033 2829
Toyo-03_021, 2020 2222 2728 2329 3434 3842 2121 2526 2334 2526
Toyo-03_022, 1520 2222 2328 2527 3232 3742 1921 2525 2732 3334
Toyo-03_023, 2122 2222 2328 2828 3234 3842 1921 2525 3134 2633
Toyo-03_024, 2025 1919 2323 2222 3333 3638 2731 2525 3233 3030
Toyo-03_025, 2022 1922 2329 2122 3434 3838 2530 2525 2530 2934
Toyo-03_026, 2225 2222 2629 2329 3030 3640 2527 2526 3033 2934
Toyo-03_027, 2020 2122 2331 2323 3030 3638 2124 2525 2626 3234
Toyo-03_028, 2025 2222 2327 2222 3234 3842 1924 2525 2628 2932
Toyo-03_029, 2022 2122 2929 2223 3030 3638 2124 2525 2626 2830
Toyo-03_030, 2020 1922 2323 2328 3030 3638 1932 2525 2728 2734
Toyo-03_031, 2022 1922 2329 2223 3030 3842 1919 2525 2626 3435
Toyo-03_032, 2222 1919 2728 2223 3030 3842 1919 2526 3133 3435
Toyo-03_033, 2025 1921 2329 2329 3030 3842 2425 2526 2227 2930
Toyo-03_034, 2021 2222 2327 2128 3030 3838 1921 2525 2127 2930
Toyo-03_035, 2021 2222 2329 2222 3232 3638 1921 2526 2433 3034
